# Supplementary material for: Transcriptomic analysis of the response of Pseudomonas fluorescens to epigallocatechin gallate by RNA-seq
Source: PLoS One. 2017 May 17;12(5):e0177938. doi: 10.1371/journal.pone.0177938 (PMC5435343; doi:10.1371/journal.pone.0177938)
Supplement: S4 Table — (XLSX) [file pone.0177938.s005.xlsx]

## Sheet: EGCG_case_vs_Con_ctrl_291_Up1
Gene	log2FC	log2CPM	PValue	FDR	Con_ctrl	EGCG_case	Con_ctrl_RPKM	EGCG_case_RPKM	COG	Gene product description	Biological Process	Cellular Component	Molecular Function	KO_ID(KO_name)	KEGG_Pathway
HZ99_12440	14.6318	8.63796	6.35002e-24	2.06884e-20	0	2952	0	626.779	C	class II fumarate hydratase FumC	GO:0010106//cellular response to iron ion starvation; GO:0006099//tricarboxylic acid cycle; GO:0006106//fumarate metabolic process; GO:0006108//malate metabolic process; GO:0051262//protein tetramerization	GO:0005829//cytosol	GO:0004333//fumarate hydratase activity	K01679(E4.2.1.2B, fumC)	ko00020//Citrate cycle (TCA cycle); ko01200//Carbon metabolism; ko00720//Carbon fixation pathways in prokaryotes
HZ99_19005	7.96798	2.09297	1.79859e-05	0.000476407	0	29	0	6.23481	C	N5,N10-methylene tetrahydromethanopterin reductase	GO:0015948//methanogenesis	GO:0005886//plasma membrane	GO:0030268//methylenetetrahydromethanopterin dehydrogenase activity	-	-
HZ99_00025	7.8111	1.9527	3.56805e-05	0.00084237	0	26	0	5.21563	C	aldehyde dehydrogenase	GO:0006113//fermentation	-	GO:0004028//3-chloroallyl aldehyde dehydrogenase activity	K00128(E1.2.1.3)	ko00561//Glycerolipid metabolism; ko00071//Fatty acid degradation; ko00380//Tryptophan metabolism; ko00310//Lysine degradation; ko00040//Pentose and glucuronate interconversions; ko00410//beta-Alanine metabolism; ko00340//Histidine metabolism; ko00620//Pyruvate metabolism; ko00330//Arginine and proline metabolism; ko00903//Limonene and pinene degradation; ko00280//Valine, leucine and isoleucine d…
HZ99_04530	7.20152	1.42814	0.000530405	0.00741656	0	17	0	3.44589	C	aldehyde dehydrogenase	GO:0019301//rhamnose catabolic process; GO:0042355//L-fucose catabolic process; GO:0055114//oxidation-reduction process	GO:0005829//cytosol	GO:0004777//succinate-semialdehyde dehydrogenase (NAD+) activity; GO:0008911//lactaldehyde dehydrogenase activity; GO:0009013//succinate-semialdehyde dehydrogenase [NAD(P)+] activity; GO:0016491//oxidoreductase activity; GO:0016620//oxidoreductase activity, acting on the aldehyde or oxo group of donors, NAD or NADP as acceptor; GO:0050569//glycolaldehyde dehydrogenase activity	K07248(aldA)	ko00630//Glyoxylate and dicarboxylate metabolism; ko00620//Pyruvate metabolism
HZ99_16505	6.6423	0.982287	0.00416566	0.0348887	0	11.5	0	3.41791	C	NADPH:quinone oxidoreductase	GO:0055114//oxidation-reduction process	-	GO:0003960//NADPH:quinone reductase activity	K00344(qor, CRYZ)	ko00190//Oxidative phosphorylation
HZ99_10910	3.93503	4.95656	9.57523e-07	4.15948e-05	16	214.5	6.16523	110.548	C	nitroreductase	GO:0055114//oxidation-reduction process	GO:0005829//cytosol	GO:0010181//FMN binding; GO:0016491//oxidoreductase activity	-	-
HZ99_08655	3.13626	6.34614	1.72628e-05	0.000472625	70.5	540	13.5828	139.151	C	citrate synthase/methylcitrate synthase GltA	GO:0019629//propionate catabolic process, 2-methylcitrate cycle	GO:0005622//intracellular	GO:0050440//2-methylcitrate synthase activity	K01659(prpC)	ko00640//Propanoate metabolism
HZ99_16345	3.06374	6.67163	2.15705e-05	0.000562213	92.5	673.5	33.8426	329.574	C	NAD(P)H-dependent FMN reductase	GO:0006974//cellular response to DNA damage stimulus; GO:0009970//cellular response to sulfate starvation; GO:0046306//alkanesulfonate catabolic process; GO:0051289//protein homotetramerization; GO:0055114//oxidation-reduction process	-	GO:0005515//protein binding; GO:0008752//FMN reductase activity; GO:0016491//oxidoreductase activity; GO:0052873//FMN reductase (NADPH) activity	K00299(ssuE)	ko00740//Riboflavin metabolism
HZ99_15730	2.77689	7.39654	8.41139e-05	0.00171277	182.5	1088.5	71.8509	573.18	C	cytochrome b	GO:0022904//respiratory electron transport chain; GO:0055114//oxidation-reduction process	GO:0005886//plasma membrane; GO:0016020//membrane; GO:0016021//integral component of membrane	GO:0046872//metal ion binding	-	-
HZ99_19830	2.69855	3.71697	0.000633856	0.0086046	14.5	82.5	7.24414	55.1272	C	Fe-S-oxidoreductase	GO:0008152//metabolic process		GO:0016491//oxidoreductase activity	K06940(K06940)	-
HZ99_23225	2.22757	8.10003	0.00119393	0.013745	411	1674.5	142.684	777.522	C	cytochrome o ubiquinol oxidase subunit III	GO:0009060//aerobic respiration; GO:0015990//electron transport coupled proton transport; GO:0019646//aerobic electron transport chain; GO:0022904//respiratory electron transport chain; GO:0055114//oxidation-reduction process	GO:0005886//plasma membrane; GO:0005887//integral component of plasma membrane; GO:0009319//cytochrome o ubiquinol oxidase complex; GO:0016020//membrane; GO:0016021//integral component of membrane	GO:0004129//cytochrome-c oxidase activity; GO:0008827//cytochrome o ubiquinol oxidase activity; GO:0009055//electron carrier activity; GO:0009486//cytochrome bo3 ubiquinol oxidase activity; GO:0015002//heme-copper terminal oxidase activity; GO:0015078//hydrogen ion transmembrane transporter activity; GO:0015453//oxidoreduction-driven active transmembrane transporter activity; GO:0016491//oxidored…	K02299(cyoC)	ko00190//Oxidative phosphorylation
HZ99_09280	2.22048	4.71533	0.00223949	0.0220431	39	158.5	14.2688	77.5612	C	NAD(P)H-quinone oxidoreductase	GO:0055114//oxidation-reduction process	GO:0005829//cytosol	GO:0016491//oxidoreductase activity	K03809(wrbA)	ko00190//Oxidative phosphorylation
HZ99_20500	2.09805	5.02613	0.00326732	0.0288621	52	194	9.64238	48.1145	C	FAD-dependent oxidoreductase GlpA	-	-	-	-	-
HZ99_23220	1.87199	8.93168	0.0056857	0.0458663	892.5	2841.5	96.0683	409.084	C	cytochrome o ubiquinol oxidase subunit I	GO:0006811//ion transport; GO:0009060//aerobic respiration; GO:0015990//electron transport coupled proton transport; GO:0015992//proton transport; GO:0019646//aerobic electron transport chain; GO:0055114//oxidation-reduction process	GO:0005886//plasma membrane; GO:0005887//integral component of plasma membrane; GO:0009319//cytochrome o ubiquinol oxidase complex; GO:0016020//membrane; GO:0016021//integral component of membrane; GO:0070469//respiratory chain	GO:0004129//cytochrome-c oxidase activity; GO:0005506//iron ion binding; GO:0005507//copper ion binding; GO:0005515//protein binding; GO:0009055//electron carrier activity; GO:0009486//cytochrome bo3 ubiquinol oxidase activity; GO:0015078//hydrogen ion transmembrane transporter activity; GO:0015453//oxidoreduction-driven active transmembrane transporter activity; GO:0016491//oxidoreductase activi…	K02298(cyoB)	ko00190//Oxidative phosphorylation
HZ99_12495	2.0601	7.05064	0.0027387	0.0258464	218	791	45.6423	221.504	D	rod shape-determining protein MreB	GO:0008360//regulation of cell shape; GO:0000902//cell morphogenesis; GO:0043093//FtsZ-dependent cytokinesis; GO:0051782//negative regulation of cell division	GO:0005886//plasma membrane; GO:0031226//intrinsic component of plasma membrane	GO:0005515//protein binding	K03569(mreB)	-
HZ99_11690	2.46345	2.62735	0.00613111	0.0473627	7.5	36.5	1.1794	7.67691	DP	copper oxidase	GO:0010042//response to manganese ion; GO:0006811//ion transport; GO:0006826//iron ion transport;	GO:0016020//membrane; GO:0005886//plasma membrane	GO:0005507//copper ion binding; GO:0016491//oxidoreductase activity; GO:0004322//ferroxidase activity	-	-
HZ99_08690	9.34485	3.38621	1.07e-08	7.56e-07	0	75.5	0	35.5108	E	phosphoserine phosphatase ThrH	GO:0016311//dephosphorylation; GO:0006564//L-serine biosynthetic process	GO:0005737//cytoplasm	GO:0000287//magnesium ion binding; GO:0004647//phosphoserine phosphatase activity	K02203(thrH)	ko00260//Glycine, serine and threonine metabolism; ko01230//Biosynthesis of amino acids; ko00680//Methane metabolism
HZ99_00695	7.57126	1.74215	0.000125561	0.00233759	0	22	0	3.51941	E	tyrosinase	GO:0055114//oxidation-reduction process	GO:0005575//cellular_component	GO:0016491//oxidoreductase activity	K00505	ko00350//Tyrosine metabolism; ko00740//Riboflavin metabolism; ko00950//Isoquinoline alkaloid biosynthesis;ko00965//Betalain biosynthesis; ko04916//Melanogenesi
HZ99_23265	7.57126	1.74215	0.000125561	0.00233759	0	22	0	8.95625	E	ABC-type arginine transport permease ArtQ	GO:0006865//amino acid transport	GO:0016020//membrane	GO:0042626//ATPase activity, coupled to transmembrane movement of substances	K02029(ABC.PA.P)	ko02010//ABC transporters
HZ99_19490	7.36095	1.56185	0.000290613	0.00453023	0	19	0	6.62995	E	3'(2'),5'-bisphosphate nucleotidase CysQ	GO:0000103//sulfate assimilation; GO:0016311//dephosphorylation; GO:0046854//phosphatidylinositol phosphorylation	GO:0005737//cytoplasm; GO:0005886//plasma membrane; GO:0016020//membrane	GO:0000287//magnesium ion binding; GO:0008441//3'(2'),5'-bisphosphate nucleotidase activity; GO:0016787//hydrolase activity; GO:0046872//metal ion binding	K01082(E3.1.3.7, cysQ, MET22, BPNT1)	ko00920//Sulfur metabolism
HZ99_18990	6.92351	1.20171	0.00140897	0.0153014	0	14	0	6.4186	E	ABC transporter permease	GO:0006810//transport; GO:0048473//D-methionine transport; GO:0055085//transmembrane transport	GO:0005886//plasma membrane	GO:0042626//ATPase activity, coupled to transmembrane movement of substances	K02072(metI)	ko02010//ABC transporters
HZ99_15295	5.46937	6.33254	7.73671e-11	9.6947e-09	15	583	3.33661	173.451	E	amino acid ABC transporter substrate-binding protein	GO:0015682//ferric iron transport; GO:0051090//regulation of sequence-specific DNA binding transcription factor activity	-	-	-	ko02010//ABC transporters
HZ99_18995	3.50834	1.79163	0.00356754	0.0308304	2	21	0.393347	5.52406	E	DL-methionine transporter ATP-binding subunit MetN	GO:0006810//transport; GO:0055085//transmembrane transport	-	GO:0042626//ATPase activity, coupled to transmembrane movement of substances	K02071(metN)	ko02010//ABC transporters
HZ99_26880	3.49519	6.45151	2.28219e-06	8.26153e-05	60.5	594.5	12.0404	158.245	E	chorismate synthase	GO:0009423//chorismate biosynthetic process; GO:0009073//aromatic amino acid family biosynthetic process	-	GO:0004107//chorismate synthase activity	K01736(aroC)	ko01230//Biosynthesis of amino acids; ko00400//Phenylalanine, tyrosine and tryptophan biosynthesis
HZ99_19340	3.34483	5.60965	7.66549e-06	0.000228666	37	328	8.09768	96.0121	E	D-cysteine desulfhydrase	GO:0046416//D-amino acid metabolic process	-	GO:0019148//D-cysteine desulfhydrase activity	K05396(dcyD)	ko00270//Cysteine and methionine metabolism
HZ99_24080	3.32093	5.40266	1.01454e-05	0.000295121	32.5	283.5	8.73058	101.861	E	SAM-dependent methlyltransferase	GO:0006364//rRNA processing; GO:0032259//methylation; GO:0070475//rRNA base methylation	-	GO:0008168//methyltransferase activity; GO:0008270//zinc ion binding; GO:0008989//rRNA (guanine-N1-)-methyltransferase activity; GO:0016740//transferase activity; GO:0046872//metal ion binding; GO:0052911//23S rRNA (guanine(745)-N(1))-methyltransferase activity	K00563(rlmA1)	-
HZ99_01155	2.87298	4.84309	0.000132153	0.00241884	29	185.5	4.93146	42.1905	E	HAAAP family serine/threonine permease SdaC	GO:0006810//transport	GO:0005886//plasma membrane; GO:0005887//integral component of plasma membrane; GO:0016020//membrane; GO:0016021//integral component of membrane	GO:0005215//transporter activity	K03837(sdaC)	-
HZ99_15370	2.6179	3.49819	0.00121658	0.0139564	13	70	0.937365	6.75082	E	sarcosine oxidase subunit alpha SoxA	GO:0009063//cellular amino acid catabolic process	-	GO:0008115//sarcosine oxidase activity	K00302(soxA)	ko00260//Glycine, serine and threonine metabolism
HZ99_10065	2.53396	3.31887	0.00199246	0.0199736	12	61	2.98045	20.2639	E	allophanate hydrolase	GO:0019381//atrazine catabolic process; GO:0019627//urea metabolic process;	GO:0005575//cellular_component	GO:0004039//allophanate hydrolase activity	-	-
HZ99_23095	2.48368	3.58598	0.00185236	0.0189147	15	73.5	3.19595	20.9454	E	amino acid dehydrogenase GdhA	GO:0006552//leucine catabolic process	-	GO:0050049//leucine dehydrogenase activity	K00263(E1.4.1.9)	ko00280//Valine, leucine and isoleucine degradation; ko00290//Valine, leucine and isoleucine biosynthesis
HZ99_14690	2.26084	4.74812	0.00185779	0.0189147	39	163	8.14183	45.5133	E	spermidine/putrescine ABC transporter substrate-binding protein	GO:0015846//polyamine transport	GO:0030288//outer membrane-bounded periplasmic space	GO:0015203//polyamine transmembrane transporter activity; GO:0019808//polyamine binding; GO:0042626//ATPase activity, coupled to transmembrane movement of substances	K02055(ABC.SP.S)	-
HZ99_01885	2.10817	4.13116	0.00432302	0.0360215	27.5	103.5	4.75451	23.9335	E	3-phosphoshikimate 1-carboxyvinyltransferase AroA	GO:0009423//chorismate biosynthetic process	GO:0005737//cytoplasm	GO:0003866//3-phosphoshikimate 1-carboxyvinyltransferase activity	K00800(aroA)	ko01230//Biosynthesis of amino acids; ko00400//Phenylalanine, tyrosine and tryptophan biosynthesis
HZ99_09900	1.93397	6.53207	0.00501475	0.0411538	163	542	24.1636	107.465	E	succinylglutamate-semialdehyde dehydrogenase AruD	GO:0006527//arginine catabolic process	-	GO:0016620//oxidoreductase activity, acting on the aldehyde or oxo group of donors, NAD or NADP as acceptor	K06447(astD)	ko00330//Arginine and proline metabolism
HZ99_10340	4.14123	7.89358	3.55891e-08	2.22979e-06	108.5	1667	17.5444	360.527	EP	peptidase;Imelysin-like iron-regulated protein A-like	GO:0006879//cellular iron ion homeostasis	-		K07231(K07231)	-
HZ99_07910	6.25583	2.5966	1.21973e-06	5.03022e-05	0.5	42	0.0718665	8.07419	F	uracil permease	GO:0006810//transport; GO:0006811//ion transport; GO:0015747//urate transport; GO:0015992//proton transport; GO:0042906//xanthine transport; GO:0055085//transmembrane transport	GO:0005886//plasma membrane; GO:0005887//integral component of plasma membrane; GO:0016020//membrane; GO:0016021//integral component of membrane	GO:0005215//transporter activity; GO:0015143//urate transmembrane transporter activity; GO:0015293//symporter activity; GO:0042907//xanthine transmembrane transporter activity	-	-
HZ99_21180	4.1566	3.23358	1.86624e-05	0.00049034	4	64	2.88803	61.8038	FR	pyrophosphatase	GO:0008150//biological_process	GO:0005575//cellular_component	GO:0003674//molecular_function	-	-
HZ99_27375	2.73609	3.30208	0.0011681	0.0135584	10.5	61.5	2.48574	19.4731	FV	5'-nucleotidase	GO:0009225//nucleotide-sugar metabolic process; GO:0016311//dephosphorylation	-	GO:0008253//5'-nucleotidase activity	K01081(E3.1.3.5)	ko00230//Purine metabolism; ko00240//Pyrimidine metabolism; ko00760//Nicotinate and nicotinamide metabolism
HZ99_03895	7.20152	1.42814	0.000530405	0.00741656	0	17	0	4.47591	G	glycerol-3-phosphate transporter UgpC	GO:0006810//transport; GO:0008152//metabolic process; GO:0008643//carbohydrate transport; GO:0015768//maltose transport; GO:0042956//maltodextrin transport; GO:0055085//transmembrane transport	GO:0005886//plasma membrane; GO:0016020//membrane; GO:0043190//ATP-binding cassette (ABC) transporter complex	GO:0000166//nucleotide binding; GO:0005515//protein binding; GO:0005524//ATP binding; GO:0015423//maltose-transporting ATPase activity; GO:0015609//maltooligosaccharide-importing ATPase activity; GO:0016787//hydrolase activity; GO:0016820//hydrolase activity, acting on acid anhydrides, catalyzing transmembrane movement of substances; GO:0016887//ATPase activity	K10111(malK, mtlK, thuK)	ko02010//ABC transporters
HZ99_20215	7.11467	1.35645	0.000726851	0.00943392	0	16	0	3.64763	G	predicted arabinose efflux permease AraJ	GO:0006810//transport; GO:0055085//transmembrane transport	GO:0005886//plasma membrane; GO:0016020//membrane; GO:0016021//integral component of membrane	GO:0005215//transporter activity	K08224(ynfM)	-
HZ99_02450	6.51243	0.884497	0.00614931	0.0473627	0	10.5	0	2.6843	G	glycerate kinase	GO:0000256//allantoin catabolic process; GO:0009436//glyoxylate catabolic process	-	GO:0008887//glycerate kinase activity	K00865(glxK)	ko00260//Glycine, serine and threonine metabolism; ko00630//Glyoxylate and dicarboxylate metabolism; ko00561//Glycerolipid metabolism
HZ99_26100	6.44283	0.833062	0.00614931	0.0473627	0	10	0	5.04637	G	ribose-phosphate pyrophosphokinase PhnN	GO:0009152//purine ribonucleotide biosynthetic process; GO:0019634//organic phosphonate metabolic process	-	GO:0004749//ribose phosphate diphosphokinase activity	K05774(phnN)	ko00030//Pentose phosphate pathway
HZ99_00775	4.88412	2.13418	0.000127312	0.00235672	1	29	0.1848	7.1679	G	sugar transporter	GO:0006810//transport; GO:0008643//carbohydrate transport; GO:0034219//carbohydrate transmembrane transport; GO:0055085//transmembrane transport	GO:0005886//plasma membrane; GO:0016020//membrane; GO:0016021//integral component of membrane	GO:0015144//carbohydrate transmembrane transporter activity	K08159(sotB)	-
HZ99_23170	2.42822	3.11441	0.0032194	0.0286579	11	52	2.45438	15.5184	G	sugar ABC transporter substrate-binding protein	GO:0015749//monosaccharide transport	GO:0016021//integral component of membrane; GO:0005886//plasma membrane	GO:0015145//monosaccharide transmembrane transporter activity	-	-
HZ99_12740	2.31281	6.01721	0.00105174	0.0125515	92	398	11.7749	68.1313	G	PTS fructose transporter subunit IIBC	GO:0009401//phosphoenolpyruvate-dependent sugar phosphotransferase system; GO:0015755//fructose transport	GO:0016020//membrane; GO:0016021//integral component of membrane; GO:0005886//plasma membrane	GO:0005353//fructose transmembrane transporter activity	K02769(PTS-Fru-EIIB, fruA)	ko02060//Phosphotransferase system (PTS); ko00051//Fructose and mannose metabolism
HZ99_08660	2.23191	5.17481	0.00190275	0.0192521	53.5	219	13.0639	71.5246	G	2-methylisocitrate lyase	GO:0008152//metabolic process; GO:0019629//propionate catabolic process, 2-methylcitrate cycle	-	GO:0000287//magnesium ion binding; GO:0003824//catalytic activity; GO:0016829//lyase activity; GO:0046421//methylisocitrate lyase activity; GO:0046872//metal ion binding	K03417(prpB)	ko00640//Propanoate metabolism
HZ99_23195	7.20152	1.42814	0.000530405	0.00741656	0	17	0	5.49045	GER	permease of the drug/metabolite transporter (DMT) superfamily RhaT		GO:0016020//membrane		-	-
HZ99_25615	10.0125	4.03777	1.94579e-10	2.26406e-08	0	120	0	54.2465	H	5,6-dimethylbenzimidazole synthase BluB	GO:0009236//cobalamin biosynthetic process; GO:0055114//oxidation-reduction process	-	GO:0016657//oxidoreductase activity, acting on NAD(P)H, nitrogenous group as acceptor	K04719(bluB)	ko00740//Riboflavin metabolism
HZ99_21055	8.97745	3.03275	9.83586e-08	5.52504e-06	0	58.5	0	27.515	H	precorrin-8X methylmutase CobH	GO:0009236//cobalamin biosynthetic process	-	GO:0016993//precorrin-8X methylmutase activity	K06042(E5.4.1.2, cobH, cbiC)	ko00860//Porphyrin and chlorophyll metabolism
HZ99_25640	8.19661	2.30063	6.31674e-06	0.000195993	0	34	0	9.43016	H	nicotinate-nucleotide--dimethylbenzimidazole phosphoribosyltransferase CobT	GO:0009236//cobalamin biosynthetic process	-	GO:0008939//nicotinate-nucleotide-dimethylbenzimidazole phosphoribosyltransferase activity	K00768(E2.4.2.21, cobU, cobT)	ko00860//Porphyrin and chlorophyll metabolism
HZ99_14785	7.20152	1.42814	0.000530405	0.00741656	0	17	0	9.82387	H	2-amino-4-hydroxy-6- hydroxymethyldihydropteridine pyrophosphokinase	GO:0009396//folic acid-containing compound biosynthetic process	-	GO:0003848//2-amino-4-hydroxy-6-hydroxymethyldihydropteridine diphosphokinase activity	K00950(folK)	ko00790//Folate biosynthesis
HZ99_25645	7.02226	1.2811	0.00100641	0.0121891	0	15	0	7.62249	H	alpha-ribazole phosphatase	GO:0009236//cobalamin biosynthetic process; GO:0016311//dephosphorylation	GO:0005829//cytosol	GO:0050278//sedoheptulose-bisphosphatase activity	K02226(cobC2, cobC, phpB)	ko00860//Porphyrin and chlorophyll metabolism
HZ99_08080	6.7031	1.02886	0.00286389	0.0258464	0	12	0	3.43989	H	thiamine biosynthesis protein ApbE	GO:0009228//thiamine biosynthetic process; GO:0017013//protein flavinylation	GO:0016020//membrane; GO:0005886//plasma membrane	GO:0046872//metal ion binding; GO:0016740//transferase activity	K03734(apbE)	-
HZ99_25195	6.7031	1.02886	0.00286389	0.0258464	0	12	0	2.92132	H	4-hydroxybenzoate 3-monooxygenase	GO:0018874//benzoate metabolic process	-	GO:0018659//4-hydroxybenzoate 3-monooxygenase activity	K00481(pobA)	ko00362//Benzoate degradation; ko01220//Degradation of aromatic compounds
HZ99_21050	6.57883	0.934201	0.00416566	0.0348887	0	11	0	2.53559	H	precorrin-3B synthase CobG	GO:0006807//nitrogen compound metabolic process	-	GO:0042279//nitrite reductase (cytochrome, ammonia-forming) activity	K02229(cobG)	ko00860//Porphyrin and chlorophyll metabolism
HZ99_15810	3.95879	2.44181	0.00013422	0.00243459	2.5	35.5	0.633968	12.0406	H	triphosphoribosyl-dephospho-CoA synthase	GO:0019361//2'-(5''-triphosphoribosyl)-3'-dephospho-CoA biosynthetic process	-	GO:0046917//triphosphoribosyl-dephospho-CoA synthase activity	K13930(mdcB)	-
HZ99_23245	3.77211	2.88904	0.000128791	0.00237062	4	49	0.951091	15.583	H	cobalamin biosynthesis protein	GO:0009236//cobalamin biosynthetic process	-	GO:0005524//ATP binding	-	ko00860//Porphyrin and chlorophyll metabolism
HZ99_15525	2.88456	6.4251	5.88597e-05	0.00125337	87	559.5	27.1655	233.664	H	dimethylmenaquinone methyltransferase	GO:0008152//metabolic process; GO:0019396//gallate catabolic process	-	GO:0016833//oxo-acid-lyase activity	-	-
HZ99_21065	2.54298	4.10521	0.000836644	0.0106476	21	107	2.78791	18.9993	H	precorrin-3B C(17)-methyltransferase	GO:0009236//cobalamin biosynthetic process	-	GO:0030789//precorrin-3B C17-methyltransferase activity	K13541(cbiGH-cobJ)	ko00860//Porphyrin and chlorophyll metabolism
HZ99_24095	2.52228	3.52197	0.00179078	0.0185808	14	70.5	3.7286	25.1131	H	thiamine biosynthesis protein ThiF	GO:0006464//cellular protein modification process	GO:0005829//cytosol	GO:0016779//nucleotidyltransferase activity	K03148	ko00730//Thiamine metabolism; ko04122//Sulfur relay system
HZ99_16470	2.46918	4.54739	0.000958779	0.0119682	30	145	10.2511	66.2693	H	5-formyltetrahydrofolate cyclo-ligase	GO:0009396//folic acid-containing compound biosynthetic process; GO:0035999//tetrahydrofolate interconversion	GO:0005737//cytoplasm	GO:0030272//5-formyltetrahydrofolate cyclo-ligase activity	K01934(E6.3.3.2)	ko00670//One carbon pool by folate
HZ99_21295	7.42224	4.53193	8.23339e-11	9.93496e-09	1	169	0.160624	36.307	I	3-ketoacyl-ACP reductase FabG	GO:0035336//long-chain fatty-acyl-CoA metabolic process; GO:0046459//short-chain fatty acid metabolic process; GO:0046677//response to antibiotic	GO:0005576//extracellular region; GO:0005618//cell wall; GO:0005829//cytosol; GO:0005886//plasma membrane	GO:0004316//3-oxoacyl-[acyl-carrier-protein] reductase (NADPH) activity	K00059(fabG)	ko00061//Fatty acid biosynthesis; ko01040//Biosynthesis of unsaturated fatty acids; ko01212//Fatty acid metabolism; ko00780//Biotin metabolism
HZ99_26275	7.11467	1.35645	0.000726851	0.00943392	0	16	0	9.83242	I	thioesterase	GO:0008610//lipid biosynthetic process		GO:0016788//hydrolase activity, acting on ester bonds	-	ko00130//Ubiquinone and other terpenoid-quinone biosynthesis; ko00362//Benzoate degradation
HZ99_08940	6.57883	0.934201	0.00416566	0.0348887	0	11	0	4.42238	I	1-acyl-sn-glycerol-3-phosphate acyltransferaseacyltransferase	GO:0006629//lipid metabolic process; GO:0008152//metabolic process; GO:0008654//phospholipid biosynthetic process; GO:0016024//CDP-diacylglycerol biosynthetic process; GO:0046474//glycerophospholipid biosynthetic process	GO:0005886//plasma membrane; GO:0016020//membrane	GO:0003841//1-acylglycerol-3-phosphate O-acyltransferase activity; GO:0016740//transferase activity; GO:0016746//transferase activity, transferring acyl groups; GO:0016747//transferase activity, transferring acyl groups other than amino-acyl groups	K00655(plsC)	ko00564//Glycerophospholipid metabolism; ko00561//Glycerolipid metabolism
HZ99_15805	6.44283	0.833062	0.00614931	0.0473627	0	10	0	9.98869	I	malonate decarboxylase subunit delta	GO:0006633//fatty acid biosynthetic process; GO:0044262//cellular carbohydrate metabolic process	-	GO:0000036//ACP phosphopantetheine attachment site binding involved in fatty acid biosynthetic process; GO:0016831//carboxy-lyase activity	K13931(mdcC)	-
HZ99_20320	6.08896	3.23891	2.53726e-07	1.32996e-05	1	67	0.312697	28.0215	I	3-oxoacyl-ACP synthase	GO:0006633//fatty acid biosynthetic process	GO:0005737//cytoplasm	GO:0016746//transferase activity, transferring acyl groups	-	-
HZ99_02630	5.95461	3.62199	2.7512e-08	1.79268e-06	1.5	88	0.424462	33.306	I	3-hydroxy-2-methylbutyryl-CoA dehydrogenase FabG	GO:0009062//fatty acid catabolic process	-	GO:0003857//3-hydroxyacyl-CoA dehydrogenase activity	K08683	ko00280//Valine, leucine and isoleucine degradation
HZ99_02625	3.85732	3.62243	1.3156e-05	0.000369503	6.5	83.5	0.854572	14.683	I	AMP-binding protein	GO:0008152//metabolic process	-	GO:0003824//catalytic activity	K01895(ACSS, acs)	ko00680//Methane metabolism; ko01200//Carbon metabolism; ko00620//Pyruvate metabolism; ko00720//Carbon fixation pathways in prokaryotes; ko00640//Propanoate metabolism; ko00010//Glycolysis / Gluconeogenesis
HZ99_24655	3.76392	2.27463	0.000336207	0.0051668	2.5	31	0.622349	10.3216	I	acyl-CoA dehydrogenase CaiA	GO:0009062//fatty acid catabolic process; GO:0009395//phospholipid catabolic process		GO:0003995//acyl-CoA dehydrogenase activity	-	ko00071//Fatty acid degradation; ko00280//Valine, leucine and isoleucine degradation; ko00410//beta-Alanine metabolism; ko00640//Propanoate metabolism;ko01200//Carbon metabolism; ko01212//Fatty acid metabolis
HZ99_10570	7.50451	1.68446	0.000164799	0.00285593	0	21	0	9.41989	J	7-carboxy-7-deazaguanine synthase	GO:0008150//biological_process	-	-	K10026(queE)	ko00790//Folate biosynthesis
HZ99_22410	7.46994	1.65475	0.000164799	0.00285593	0	20.5	0	18.1117	J	pseudouridine synthase	GO:0001522//pseudouridine synthesis; GO:0009451//RNA modification		GO:0009982//pseudouridine synthase activity	-	-
HZ99_07990	7.11467	1.35645	0.000726851	0.00943392	0	16	0	4.68352	J	tRNA dihydrouridine synthase DusA	GO:0002943//tRNA dihydrouridine synthesis; GO:0006400//tRNA modification		GO:0017150//tRNA dihydrouridine synthase activity	K05539(dusA)	-
HZ99_20615	2.9149	4.42179	0.000134508	0.00243459	21	138.5	4.4223	39.0096	J	ribosome small subunit-dependent GTPase RsgA	GO:0006412//translation;	GO:0005575//cellular_component	GO:0005525//GTP binding; GO:0043022//ribosome binding	K06949(rsgA, engC)	-
HZ99_17920	2.37161	3.74833	0.00265988	0.0254131	18	81.5	2.98614	18.0837	J	16S rRNA (cytosine(967)-C(5))-methyltransferase	GO:0046118//7-methylguanosine biosynthetic process	GO:0031167//rRNA methylation	GO:0008168//methyltransferase activity	K03500(rsmB, sun)	-
HZ99_25220	2.22054	4.31987	0.00270765	0.0257188	29.5	120	5.67351	30.8677	J	ribonuclease D	GO:0006139//nucleobase-containing compound metabolic process; GO:0008033//tRNA processing; GO:0042780//tRNA 3'-end processing; GO:0044237//cellular metabolic process; GO:0090305//nucleic acid phosphodiester bond hydrolysis; GO:0090501//RNA phosphodiester bond hydrolysis; GO:0090503//RNA phosphodiester bond hydrolysis, exonucleolytic	GO:0005622//intracellular; GO:0005737//cytoplasm	GO:0000166//nucleotide binding; GO:0003676//nucleic acid binding; GO:0003824//catalytic activity; GO:0004518//nuclease activity; GO:0004527//exonuclease activity; GO:0004540//ribonuclease activity; GO:0008408//3'-5' exonuclease activity; GO:0016787//hydrolase activity; GO:0033890//ribonuclease D activity	K03684(rnd)	-
HZ99_13485	2.0586	4.09209	0.00538707	0.0439877	27.5	100	4.49693	21.8714	J	tRNA-2-methylthio-N(6)-dimethylallyladenosine synthase MiaB	GO:0008150//biological_process; GO:0035600//tRNA methylthiolation	GO:0005575//cellular_component; GO:0005829//cytosol	GO:0003674//molecular_function; GO:0035597//N6-isopentenyladenosine methylthiotransferase activity; GO:0051539//4 iron, 4 sulfur cluster binding	K06168(miaB)	-
HZ99_12970	2.01767	5.504	0.00427841	0.0357412	76	268	59.1995	279.211	J	30S ribosomal protein S20 RpsT	GO:0006412//translation	-	GO:0003735//structural constituent of ribosome	K02968(RP-S20, rpsT)	ko03010//Ribosome
HZ99_02125	11.9749	5.98433	5.0599e-16	2.8014e-13	0	468	0	270.445	K	RNA polymerase sigma factor	GO:0006352//DNA-templated transcription, initiation; GO:0015682//ferric iron transport	-	GO:0016987//sigma factor activity	K03088(SIG3.2, rpoE)	ko03020//RNA polymerase
HZ99_23140	10.3245	4.34504	2.7162e-11	3.84756e-09	0	149	0	46.0255	K	iron dicitrate transport regulator FecR	GO:0015682//ferric iron transport; GO:0051090//regulation of sequence-specific DNA binding transcription factor activity	GO:0016020//membrane	-	K07165(fecR)	-
HZ99_00785	9.19415	3.24069	2.56226e-08	1.70364e-06	0	68	0	20.6753	K	iron dicitrate transport regulator FecR	GO:0015682//ferric iron transport; GO:0051090//regulation of sequence-specific DNA binding transcription factor activity	-	-	-	-
HZ99_23760	7.68119	3.95834	3.22066e-10	3.61548e-08	0.5	113	0.108337	32.7476	K	iron dicitrate transport regulator FecR	GO:0015682//ferric iron transport; GO:0055072//iron ion homeostasis; GO:0050896//response to stimulus;GO:0051090// regulation of sequence-specific DNA binding transcription factor activity	-	-	K00820(E2.6.1.16, glmS)	ko00250//Alanine, aspartate and glutamate metabolism; ko00520//Amino sugar and nucleotide sugar metabolism
HZ99_18535	7.628	6.19452	3.27899e-14	8.90246e-12	3	539	1.28848	309.628	K	RNA polymerase sigma factor	GO:0006352//DNA-templated transcription, initiation; GO:0015682//ferric iron transport	-	GO:0016987//sigma factor activity	K03088(SIG3.2, rpoE)	ko03020//RNA polymerase
HZ99_27685	7.32824	8.34502	2.42115e-16	2.62937e-13	17	2394.5	6.69296	1260.89	K	RNA polymerase sigma factor, ECF subfamily, PvdS	GO:0006352//DNA-templated transcription, initiation	-	GO:0016987//sigma factor activity	K03088(SIG3.2, rpoE)	ko03020//RNA polymerase
HZ99_11500	7.28344	1.49651	0.000390825	0.00573562	0	18	0	5.69943	K	LysR family transcriptional regulator MetR	GO:0006355//regulation of transcription, DNA-templated	-	GO:0003700//sequence-specific DNA binding transcription factor activity	K03576(metR)	-
HZ99_06865	7.20152	1.42814	0.000530405	0.00741656	0	17	0	5.47828	K	LysR family transcriptional regulator	GO:0006351//transcription, DNA-templated; GO:0006355//regulation of transcription, DNA-templated	GO:0005737//cytoplasm	GO:0003677//DNA binding; GO:0003700//sequence-specific DNA binding transcription factor activity	-	ko01501//beta-Lactam resistance; ko02020//Two-component system
HZ99_05925	7.11467	1.35645	0.000726851	0.00943392	0	16	0	9.74997	K	MarR family transcriptional regulator	GO:0006355//regulation of transcription, DNA-templated	-	GO:0003700//sequence-specific DNA binding transcription factor activity	-	ko01501//beta-Lactam resistance
HZ99_00765	6.92351	1.20171	0.00140897	0.0153014	0	14	0	5.15766	K	AraC family transcriptional regulator	GO:0006355//regulation of transcription, DNA-templated	-	GO:0003700//sequence-specific DNA binding transcription factor activity	K13529	ko03410//Base excision repair
HZ99_23950	6.92351	1.20171	0.00140897	0.0153014	0	14	0	5.67558	K	TetR family transcriptional regulator	GO:0006355//regulation of transcription, DNA-templated	-	GO:0003700//sequence-specific DNA binding transcription factor activity	-	-
HZ99_04405	6.76144	1.074	0.00286389	0.0258464	0	12.5	0	4.42018	K	AraC family transcriptional regulator	GO:0006355//regulation of transcription, DNA-templated	-	GO:0003700//sequence-specific DNA binding transcription factor activity	-	-
HZ99_23165	5.34802	5.32174	7.21888e-10	7.58681e-08	8	288	3.02364	145.588	K	RNA polymerase subunit sigma-24, ECF subfamily, RpoE	GO:0006352//DNA-templated transcription, initiation	-	GO:0016987//sigma factor activity	K03088(SIG3.2, rpoE)	ko03020//RNA polymerase
HZ99_15290	4.91841	5.4805	4.08154e-09	3.16611e-07	12	319	5.06387	180.047	K	RNA polymerase sigma factor	GO:0006352//DNA-templated transcription, initiation; GO:0015682//ferric iron transport	-	GO:0016987//sigma factor activity	K03088(SIG3.2, rpoE)	ko03020//RNA polymerase
HZ99_18850	4.84168	3.68812	3.92242e-07	1.95208e-05	3.5	90.5	0.82588	28.5621	K	LysR family transcriptional regulator	GO:0006355//regulation of transcription, DNA-templated	-	GO:0003700//sequence-specific DNA binding transcription factor activity	K19618(fitG)	ko01501//beta-Lactam resistance; ko02020//Two-component system
HZ99_23145	4.74825	4.74406	3.06402e-08	1.95737e-06	8	190	3.58473	113.871	K	RNA polymerase sigma factor	GO:0006352//DNA-templated transcription, initiation; GO:0015682//ferric iron transport	-	GO:0016987//sigma factor activity	K03088(SIG3.2, rpoE)	ko03020//RNA polymerase
HZ99_18540	4.58789	4.59142	7.94386e-08	4.62163e-06	8	170	1.82434	51.8511	K	iron dicitrate transport regulator FecR	GO:0006810//transport; GO:0006811//ion transport; GO:0050896//response to stimulus; GO:0055072//iron ion homeostasis	GO:0042597//periplasmic space	-	K07165(fecR)	-
HZ99_18015	4.52944	4.98484	5.5376e-08	3.34102e-06	11	223.5	2.67701	72.7491	K	LysR family transcriptional regulator GcvA	GO:0000162//tryptophan biosynthetic process; GO:0006355//regulation of transcription, DNA-templated	-	GO:0003700//sequence-specific DNA binding transcription factor activity	-	ko01501//beta-Lactam resistance; ko02020//Two-component system
HZ99_13175	4.31904	3.68597	1.37939e-06	5.54209e-05	5	89	1.10093	26.2104	K	iron dicitrate transport regulator FecR	GO:0015682//ferric iron transport; GO:0051090//regulation of sequence-specific DNA binding transcription factor activity	-	-	K07165(fecR)	-
HZ99_13180	3.70908	5.49233	1.44591e-06	5.54209e-05	27	308.5	11.2409	171.785	K	RNA polymerase sigma, ECF subfamily	GO:0006352//DNA-templated transcription, initiation	-	GO:0016987//sigma factor activity	K03088(SIG3.2, rpoE)	ko03020//RNA polymerase
HZ99_17290	2.87109	3.20398	0.000639659	0.00864734	9	58	3.92755	33.8532	K	RNA polymerase sigma-24 factor, ECF subfamily, RpoE	GO:0006352//DNA-templated transcription, initiation; GO:0015682//ferric iron transport	-	GO:0016987//sigma factor activity	K03088(SIG3.2, rpoE)	ko03020//RNA polymerase
HZ99_18200	2.68288	4.62962	0.000354894	0.00542837	28	157	12.6247	94.6791	K	Fur family transcriptional regulator	GO:0006355//regulation of transcription, DNA-templated	-	GO:0003700//sequence-specific DNA binding transcription factor activity	K09823(zur)	-
HZ99_24765	2.63616	5.2332	0.000315581	0.00489602	44	238.5	17.8401	129.338	K	RNA polymerase sigma factor	GO:0006352//DNA-templated transcription, initiation; GO:0015682//ferric iron transport	-	GO:0016987//sigma factor activity	K03088(SIG3.2, rpoE)	ko03020//RNA polymerase
HZ99_09320	2.41624	2.49965	0.00638213	0.0489247	7	33	1.52279	9.60174	K	AraC family transcriptional regulator	GO:0006355//regulation of transcription, DNA-templated	-	GO:0003700//sequence-specific DNA binding transcription factor activity	K13529	ko03410//Base excision repair
HZ99_05185	2.357	4.0173	0.00188742	0.0191564	22	98.5	3.39811	20.349	K	sigma-54-dependent Fis family transcriptional regulator	GO:0006355//regulation of transcription, DNA-templated	-	GO:0003700//sequence-specific DNA binding transcription factor activity	-	-
HZ99_17750	2.29073	6.42169	0.0010505	0.0125515	123.5	526	34.9473	199.079	K	XRE family transcriptional regulator	GO:0006355//regulation of transcription, DNA-templated	-	GO:0003700//sequence-specific DNA binding transcription factor activity	-	-
HZ99_18865	2.18703	3.94273	0.00373877	0.0321396	23	91.5	5.28938	28.1443	K	LysR family transcriptional regulator	GO:0006355//regulation of transcription, DNA-templated	-	GO:0003700//sequence-specific DNA binding transcription factor activity	-	ko01501//beta-Lactam resistance; ko02020//Two-component system
HZ99_00675	8.46586	2.5495	1.4456e-06	5.54209e-05	0	41	0	16.6446	KT	OmpR family DNA-binding response regulator	GO:0006355//regulation of transcription, DNA-templated	-	GO:0003700//sequence-specific DNA binding transcription factor activity	K07659	ko02020//Two-component system
HZ99_10435	2.2853	3.7541	0.00353938	0.0306684	19	81	6.09021	34.7262	KT	OmpR family DNA-binding response regulator	GO:0000160//phosphorelay signal transduction system; GO:0006351//transcription, DNA-templated; GO:0006355//regulation of transcription, DNA-templated; GO:0045892//negative regulation of transcription, DNA-templated; GO:0045893//positive regulation of transcription, DNA-templated	GO:0005737//cytoplasm; GO:0005829//cytosol	GO:0003677//DNA binding; GO:0003700//sequence-specific DNA binding transcription factor activity; GO:0005515//protein binding	K07662	ko01503//Cationic antimicrobial peptide (CAMP) resistance; ko02020//Two-component system
HZ99_17860	2.01189	4.97125	0.0049842	0.0410063	52.5	184.5	15.8466	74.4844	KT	OmpR family DNA-binding response regulator	GO:0000160//phosphorelay signal transduction system; GO:0045892//negative regulation of transcription, DNA-templated; GO:0045893//positive regulation of transcription, DNA-templated	-	GO:0003677//DNA binding; GO:0000156//phosphorelay response regulator activity	-	ko02020//Two-component system
HZ99_25720	7.94299	2.0705	2.24824e-05	0.000576752	0	28.5	0	3.88926	L	ATP-dependent DNA helicase RecQ	GO:0006310//DNA recombination; GO:0006281//DNA repair; GO:0006268//DNA unwinding involved in DNA replication	-	GO:0004003//ATP-dependent DNA helicase activity	K03654(recQ)	ko03018//RNA degradation
HZ99_25700	7.28344	1.49651	0.000390825	0.00573562	0	18	0	3.53758	L	recombinase RmuC	GO:0006310//DNA recombination			K09760(rmuC)	-
HZ99_11700	7.20152	1.42814	0.000530405	0.00741656	0	17	0	7.16146	L	DNA repair protein RecO	GO:0006281//DNA repair; GO:0006310//DNA recombination	-	GO:0003677//DNA binding	K03584(recO)	ko03440//Homologous recombination
HZ99_18100	6.57883	0.934201	0.00416566	0.0348887	0	11	0	3.01924	L	DNA repair photolyase SplB	GO:0035600//tRNA methylthiolation	GO:0005829//cytosol	GO:0005506//iron ion binding; GO:0051539//4 iron, 4 sulfur cluster binding	-	-
HZ99_13290	4.21372	4.0529	1.00098e-06	4.29103e-05	7	115	1.39694	30.6953	L	endonuclease	GO:0006308//DNA catabolic process; GO:0006401//RNA catabolic process; GO:0006281//DNA repair;GO:0034599//cellular response to oxidative stress;GO:0046677//response to antibiotic;	-	GO:0004519//endonuclease activity	-	-
HZ99_13410	3.36479	1.67823	0.00583707	0.0466107	2	19	0.173512	2.20469	L	ATP-dependent helicase HrpB	GO:0006396//RNA processing	GO:0005737//cytoplasm	GO:0000166//nucleotide binding; GO:0003676//nucleic acid binding; GO:0004004//ATP-dependent RNA helicase activity; GO:0004386//helicase activity; GO:0005524//ATP binding; GO:0016787//hydrolase activity; GO:0044822//poly(A) RNA binding	K03579(hrpB)	-
HZ99_01050	3.28805	2.47289	0.00117645	0.0135917	4	35	0.23941	2.80184	L	exonuclease subunit SbcC	GO:0000725//recombinational repair; GO:0006260//DNA replication; GO:0006281//DNA repair; GO:0006310//DNA recombination; GO:0006974//cellular response to DNA damage stimulus; GO:0090305//nucleic acid phosphodiester bond hydrolysis	-	GO:0000166//nucleotide binding; GO:0004518//nuclease activity; GO:0004519//endonuclease activity; GO:0004527//exonuclease activity; GO:0005515//protein binding; GO:0005524//ATP binding; GO:0008296//3'-5'-exodeoxyribonuclease activity; GO:0016787//hydrolase activity	K03546(sbcC)	-
HZ99_24920	2.43647	4.20487	0.00126279	0.0143853	24	113.5	7.52638	47.6063	L	uracil-DNA glycosylase UDG	GO:0006281//DNA repair	-	GO:0004844//uracil DNA N-glycosylase activity	K03648(UNG, UDG)	ko05340//Primary immunodeficiency; ko03410//Base excision repair
HZ99_16060	2.16546	4.27567	0.00330014	0.0288621	29.5	115.5	7.88569	41.2946	L	DNA-formamidopyrimidine glycosylase MutM	GO:0006281//DNA repair; GO:0006284//base-excision repair; GO:0006285//base-excision repair, AP site formation; GO:0006289//nucleotide-excision repair; GO:0006974//cellular response to DNA damage stimulus; GO:0008152//metabolic process; GO:0090305//nucleic acid phosphodiester bond hydrolysis	-	GO:0000703//oxidized pyrimidine nucleobase lesion DNA N-glycosylase activity; GO:0003676//nucleic acid binding; GO:0003677//DNA binding; GO:0003684//damaged DNA binding; GO:0003824//catalytic activity; GO:0003906//DNA-(apurinic or apyrimidinic site) lyase activity; GO:0004519//endonuclease activity; GO:0008270//zinc ion binding; GO:0008534//oxidized purine nucleobase lesion DNA N-glycosylase acti…	K10563(mutM, fpg)	ko03410//Base excision repair
HZ99_06855	8.83531	2.8973	1.93558e-07	1.03379e-05	0	53	0	11.4369	M	porin OprD	GO:0015802//basic amino acid transport; GO:0055085//transmembrane transport	GO:0019867//outer membrane; GO:0045203//integral component of cell outer membrane	GO:0008236//serine-type peptidase activity; GO:0015288//porin activity	-	-
HZ99_27115	7.8111	1.9527	3.56805e-05	0.00084237	0	26	0	5.58569	M	LPS O-antigen chain length determinant protein WzzB	-	-	-	-	-
HZ99_00070	7.32272	1.52954	0.000290613	0.00453023	0	18.5	0	3.82462	M	peptidoglycan biosynthesis protein MviN	GO:0008150//biological_process	GO:0016020//membrane	GO:0003674//molecular_function	K03980(MurJ)	ko00550//Peptidoglycan biosynthesis
HZ99_18605	7.28344	1.49651	0.000390825	0.00573562	0	18	0	2.61866	M	poly-beta-1,6-N-acetyl-D-glucosamine N-deacetylase PgaB	GO:0005976//polysaccharide metabolic process	-	GO:0016810//hydrolase activity, acting on carbon-nitrogen (but not peptide) bonds	K11931(pgaB)	-
HZ99_20290	7.11467	1.35645	0.000726851	0.00943392	0	16	0	6.36215	M	glycosyl transferase WcaA	GO:0000271//polysaccharide biosynthetic process	-	GO:0016757//transferase activity, transferring glycosyl groups	-	ko01054//Nonribosomal peptide structures
HZ99_25755	6.92351	1.20171	0.00140897	0.0153014	0	14	0	5.02394	M	UDP-2,3-diacylglucosamine hydrolase LpxH	GO:0008150//biological_process	-	GO:0003824//catalytic activity	K11915	ko03070//Bacterial secretion system
HZ99_27125	6.7031	1.02886	0.00286389	0.0258464	0	12	0	6.23981	M	dTDP-4-dehydrorhamnose 3,5-epimerase RfbC	GO:0009103//lipopolysaccharide biosynthetic process; GO:0045226//extracellular polysaccharide biosynthetic process	-	GO:0008830//dTDP-4-dehydrorhamnose 3,5-epimerase activity	K01790(rfbC, rmlC)	ko00523//Polyketide sugar unit biosynthesis; ko00521//Streptomycin biosynthesis
HZ99_16630	6.7031	1.02886	0.00286389	0.0258464	0	12	0	6.13014	M	small-conductance mechanosensitive channel MscS	GO:0008150//biological_process	GO:0016020//membrane	GO:0003674//molecular_function	-	-
HZ99_08015	5.00296	2.23871	6.91332e-05	0.00144382	1	31.5	0.316338	13.3277	M	lipoprotein component MlaA	GO:0008150//biological_process	GO:0016020//membrane	GO:0003674//molecular_function	K04754(vacJ)	-
HZ99_00100	3.56906	3.73269	3.14312e-05	0.000775778	8.5	89	1.56946	21.9794	M	glycosyl transferase family 1 RfaB	GO:0000271//polysaccharide biosynthetic process	-	GO:0016757//transferase activity, transferring glycosyl groups	-	-
HZ99_13545	3.55878	2.33121	0.000814859	0.010452	3	32	0.707897	10.0993	M	LD-carboxypeptidase	GO:0045227//capsule polysaccharide biosynthetic process; GO:0071555//cell wall organization; GO:0000270//peptidoglycan metabolic process	GO:0009279//cell outer membrane; GO:0016020//membrane	GO:0016787//hydrolase activity; GO:0008233//peptidase activity	K01297(ldcA)	-
HZ99_19685	3.42764	3.52289	5.42398e-05	0.00117809	8	76	1.05947	13.4619	M	4-amino-4-deoxy-L-arabinose transferase ArnT	GO:0008150//biological_process	GO:0016020//membrane	GO:0003674//molecular_function	-	-
HZ99_00085	2.50362	2.7448	0.00353459	0.0306684	8	40	1.59066	10.6375	M	glycosyl transferase family 1 RfaB	-	-	-	-	-
HZ99_17745	2.42433	6.15617	0.000577542	0.00797301	95	444	11.2634	70.408	M	glucosamine fructose-6-phosphate aminotransferase GlmS	GO:0005975//carbohydrate metabolic process; GO:0006048//UDP-N-acetylglucosamine biosynthetic process; GO:0006541//glutamine metabolic process; GO:0008152//metabolic process; GO:1901137//carbohydrate derivative biosynthetic process; GO:0009252//peptidoglycan biosynthetic process	GO:0005737//cytoplasm; GO:0005829//cytosol	GO:0004360//glutamine-fructose-6-phosphate transaminase (isomerizing) activity; GO:0005515//protein binding; GO:0008483//transaminase activity; GO:0016740//transferase activity; GO:0030246//carbohydrate binding	K00820(E2.6.1.16, glmS)	ko00250//Alanine, aspartate and glutamate metabolism; ko00520//Amino sugar and nucleotide sugar metabolism
HZ99_12380	2.24013	3.71797	0.00437177	0.0363348	19	78.5	7.86507	43.4622	M	3-deoxy-D-manno-octulosonate 8-phosphate phosphatase KdsC	GO:0009103//lipopolysaccharide biosynthetic process	GO:0005829//cytosol	GO:0008781//N-acylneuraminate cytidylyltransferase activity	K03270(kdsC)	ko00540//Lipopolysaccharide biosynthesis
HZ99_12130	1.97698	5.35419	0.0050591	0.0414134	70	240	11.1694	51.2195	M	UDP-N-acetylmuramoyl-tripeptide--D-alanyl-D-alanine ligase MurF	GO:0009252//peptidoglycan biosynthetic process	-	GO:0047480//UDP-N-acetylmuramoyl-tripeptide-D-alanyl-D-alanine ligase activity	K01929(murF)	ko00550//Peptidoglycan biosynthesis; ko00300//Lysine biosynthesis
HZ99_26045	2.41756	2.75789	0.00591026	0.0469649	8.5	40	1.1781	7.41507	N	flagellar hook-length control protein FliK	GO:0001539//cilium or flagellum-dependent cell motility;	GO:0009424//bacterial-type flagellum hook	GO:0005515//protein binding; GO:0003774//motor activity	K02414	ko02040//Flagellar assembly
HZ99_16820	8.35656	2.44795	2.94065e-06	0.000100849	0	38	0	5.587	NT	chemotaxis protein	GO:0006935//chemotaxis	-	GO:0004871//signal transducer activity; GO:0004872//receptor activity	K03406	ko02020//Two-component system; ko02030//Bacterial chemotaxis
HZ99_19980	6.92351	1.20171	0.00140897	0.0153014	0	14	0	2.13281	NT	chemotaxis protein	GO:0006935//chemotaxis	-	GO:0004871//signal transducer activity; GO:0004872//receptor activity	K03406(mcp)	ko02020//Two-component system; ko02030//Bacterial chemotaxis
HZ99_22585	4.55121	1.8482	0.000621965	0.00847851	1	23	0.165015	5.07626	NT	chemotaxis protein	GO:0006935//chemotaxis	GO:0005737//cytoplasm	GO:0004871//signal transducer activity; GO:0004872//receptor activity	K03406(mcp)	ko02020//Two-component system; ko02030//Bacterial chemotaxis
HZ99_12820	2.31129	3.6604	0.00305502	0.0273441	17.5	76	4.3765	25.4212	NU	prepilin peptidase	GO:0009297//pilus assembly; GO:0009306//protein secretion		GO:0008170//N-methyltransferase activity; GO:0008233//peptidase activity	K02654(pilD, pppA)	-
HZ99_20965	9.37319	3.41365	9.61643e-09	6.96229e-07	0	77	0	26.6448	O	urease accessory protein UreH	GO:0019627//urea metabolic process	-	GO:0016530//metallochaperone activity	K03190(ureD, ureH)	-
HZ99_20765	5.11276	2.33632	4.69243e-05	0.00105434	1	34	0.244185	11.1043	O	transglutaminase YebA	GO:0030163//protein catabolic process; GO:0006508//proteolysis	-	GO:0008233//peptidase activity	-	-
HZ99_06445	3.7689	5.3795	1.11752e-06	4.72841e-05	24	286	2.80418	44.6946	O	cysteine protease	GO:0006508//proteolysis	GO:0005615//extracellular space; GO:0005764//lysosome	GO:0016787//hydrolase activity	-	-
HZ99_13015	3.26228	7.36137	6.35327e-06	0.000195993	132	1102.5	46.4188	518.551	O	peptidylprolyl isomerase	GO:0000413//protein peptidyl-prolyl isomerization; GO:0006457//protein folding	GO:0042597//periplasmic space	GO:0003755//peptidyl-prolyl cis-trans isomerase activity	K03773(fklB)	-
HZ99_27735	2.63429	3.80037	0.000916513	0.0114846	16	87	2.00994	14.6176	O	thiol:disulfide interchange protein	GO:0017004//cytochrome complex assembly; GO:0022900//electron transport chain	GO:0016021//integral component of membrane	GO:0009055//electron carrier activity; GO:0047134//protein-disulfide reductase activity	K04084(dsbD)	ko01503//Cationic antimicrobial peptide (CAMP) resistance
HZ99_27730	2.431	4.01254	0.00135171	0.0151336	21	99	5.40736	34.0953	O	peroxiredoxin	GO:0098869//cellular oxidant detoxification; GO:0071453//cellular response to oxygen levels; GO:0055114//oxidation-reduction process		GO:0016209//antioxidant activity; GO:0051920//peroxiredoxin activity	K13279	ko04146//Peroxisome
HZ99_00255	9.04946	3.10166	5.90433e-08	3.49751e-06	0	61.5	0	20.337	OP	chromophore maturation protein PvdO	GO:0002049//pyoverdine biosynthetic process			-	-
HZ99_12680	11.9719	5.98126	5.15912e-16	2.8014e-13	0	467	0	60.09	P	TonB dependent siderophore (ferric enterobactin) receptor FepA	GO:0006810//transport; GO:0006811//ion transport; GO:0015685//ferric-enterobactin transport; GO:0015891//siderophore transport; GO:0033214//iron assimilation by chelation and transport; GO:0042914//colicin transport; GO:0055072//iron ion homeostasis; GO:0055085//transmembrane transport	GO:0009279//cell outer membrane; GO:0016020//membrane; GO:0016021//integral component of membrane; GO:0045203//integral component of cell outer membrane	GO:0004872//receptor activity; GO:0005506//iron ion binding; GO:0005515//protein binding; GO:0015620//ferric-enterobactin transmembrane transporter activity; GO:0022834//ligand-gated channel activity; GO:0042912//colicin transmembrane transporter activity	K16089(TC.FEV.OM2, fepA, iroN, cirA, pfeA, cfrA, hmuR);K19611	ko02020//Two-component system
HZ99_10895	11.2081	5.22073	8.32e-14	2.08e-11	0	275	0	131.255	P	heme oxygenase HemO	GO:0042167//heme catabolic process	-	GO:0004392//heme oxygenase (decyclizing) activity	K07215(hemO)	ko00860//Porphyrin and chlorophyll metabolism
HZ99_27680	10.2347	4.25645	4.6277e-11	6.2821e-09	0	140	0	40.1321	P	acetyltransferase, siderophore biosynthesis protein	GO:0019270//aerobactin biosynthetic process; GO:0055072//iron ion homeostasis	-	GO:0050133//N6-hydroxylysine O-acetyltransferase activity	-	-
HZ99_27755	9.54909	3.58446	3.26459e-09	2.65901e-07	0	87	0	17.8969	P	diaminobutyrate--2-oxoglutarate aminotransferase PvdH	GO:0019290//siderophore biosynthetic process	-	GO:0045303//diaminobutyrate-2-oxoglutarate transaminase activity	K00836(E2.6.1.76, ectB)	ko00260//Glycine, serine and threonine metabolism; ko01230//Biosynthesis of amino acids; ko01210//2-Oxocarboxylic acid metabolism
HZ99_15300	8.80789	2.87127	2.57175e-07	1.32996e-05	0	52	0	6.22012	P	TonB-dependent siderophore (ferrichrome) receptor	GO:0006810//transport; GO:0006811//ion transport; GO:0015891//siderophore transport; GO:0055072//iron ion homeostasis	GO:0009279//cell outer membrane; GO:0016020//membrane; GO:0016021//integral component of membrane	GO:0004872//receptor activity; GO:0005506//iron ion binding; GO:0015643//toxic substance binding; GO:0046790//virion binding; GO:0048037//cofactor binding	K02014(TC.FEV.OM)	-
HZ99_10890	8.64492	8.5814	1.79228e-19	2.91963e-16	8	2831.5	0.676233	320.122	P	TonB-dependent heme/hemoglobin receptor	GO:0015886//heme transport	-	GO:0015232//heme transporter activity	K16087(TC.FEV.OM3, tbpA, hemR, lbpA, hpuB, bhuR, hugA, hmbR)	ko02010//ABC transporters
HZ99_27230	8.37536	2.46537	2.45054e-06	8.6781e-05	0	38.5	0	20.496	P	potassium-transporting ATPase subunit C	GO:0006810//transport; GO:0006811//ion transport; GO:0006813//potassium ion transport; GO:0008152//metabolic process; GO:0071805//potassium ion transmembrane transport	GO:0005886//plasma membrane; GO:0016020//membrane; GO:0016021//integral component of membrane	GO:0000166//nucleotide binding; GO:0005515//protein binding; GO:0005524//ATP binding; GO:0008556//potassium-transporting ATPase activity; GO:0016787//hydrolase activity	K01548(kdpC)	ko02020//Two-component system
HZ99_00225	8.15369	2.26138	7.72046e-06	0.000228666	0	33	0	3.7705	P	TonB-dependent siderophore (ferric coprogen) receptor FhuE	GO:0006810//transport; GO:0006811//ion transport; GO:0015891//siderophore transport; GO:0055072//iron ion homeostasis	GO:0009279//cell outer membrane; GO:0016020//membrane; GO:0016021//integral component of membrane	GO:0004872//receptor activity; GO:0005506//iron ion binding	K16088(TC.FEV.OM1, fhuE, fpvA, fptA)	-
HZ99_22370	8.15369	2.26138	7.72046e-06	0.000228666	0	33	0	10.9624	P	substrate-binding protein function in the ABC transport of ferric siderophores	GO:0006810//transport; GO:0006826//iron ion transport; GO:0055085//transmembrane transport	GO:0030288//outer membrane-bounded periplasmic space	GO:0036094//small molecule binding; GO:0042626//ATPase activity, coupled to transmembrane movement of substances	K02016(ABC.FEV.S)	ko02010//ABC transporters
HZ99_26610	7.86531	2.00095	2.82471e-05	0.000702511	0	27	0	3.21776	P	TonB-dependent siderophore (ferric coprogen) receptor FhuE	GO:0006810//transport; GO:0006811//ion transport; GO:0015891//siderophore transport; GO:0055072//iron ion homeostasis	GO:0009279//cell outer membrane; GO:0016020//membrane; GO:0016021//integral component of membrane	GO:0004872//receptor activity; GO:0005506//iron ion binding	K16088(TC.FEV.OM1, fhuE, fpvA, fptA)	-
HZ99_10050	7.43452	1.62443	0.00021796	0.00358643	0	20	0	5.68272	P	magnesium transporter CorA	GO:0015693//magnesium ion transport	-	GO:0015095//magnesium ion transmembrane transporter activity	K16074(zntB)	-
HZ99_02655	7.28344	1.49651	0.000390825	0.00573562	0	18	0	13.805	P	Fe2+ Zn2+ uptake regulation protein	GO:0006355//regulation of transcription, DNA-templated		GO:0003700//transcription factor activity, sequence-specific DNA binding	-	-
HZ99_18875	7.20152	1.42814	0.000530405	0.00741656	0	17	0	4.21982	P	MFS transporter	GO:0006810//transport; GO:0009440//cyanate catabolic process; GO:0055085//transmembrane transport	GO:0005886//plasma membrane; GO:0016020//membrane; GO:0016021//integral component of membrane	GO:0022857//transmembrane transporter activity	K03449(MFS.CP)	-
HZ99_12430	7.06749	7.32901	4.56381e-15	1.48689e-12	10	1182	3.55105	561.394	P	superoxide dismutase SodA	GO:0019430//removal of superoxide radicals; GO:0055114//oxidation-reduction process; GO:0034599//cellular response to oxidative stress	-	GO:0004784//superoxide dismutase activity	K04564(SOD2)	ko04068//FoxO signaling pathway; ko04146//Peroxisome
HZ99_18870	6.7031	1.02886	0.00286389	0.0258464	0	12	0	1.48491	P	TonB-dependent catecholate siderophore receptor CirA	GO:0006810//transport; GO:0044718//siderophore transmembrane transport;	GO:0009279//cell outer membrane	GO:0005215//transporter activity; GO:0015344//siderophore uptake transmembrane transporter activity	K02014(TC.FEV.OM)	-
HZ99_12425	6.56097	6.82756	1.38017e-13	2.99774e-11	10	832	2.43092	270.513	P	zinc transporter ZupT	GO:0070574//cadmium ion transmembrane transport	GO:0016020//membrane	GO:0046873//metal ion transmembrane transporter activity	K07238(TC.ZIP, zupT, ZRT3, ZIP2)	-
HZ99_06790	6.44283	0.833062	0.00614931	0.0473627	0	10	0	6.63632	P	alkylhydroperoxidase	GO:0008152//metabolic process	-	GO:0003824//catalytic activity	K01607	ko00362//Benzoate degradation; ko01220//Degradation of aromatic compounds
HZ99_22610	6.14116	5.43549	1.89364e-11	2.93785e-09	5	315	0.52877	44.5554	P	tonB-dependent ferric enterochelin receptor FepA	GO:0006810//transport; GO:0006811//ion transport; GO:0015685//ferric-enterobactin transport; GO:0015891//siderophore transport; GO:0033214//iron assimilation by chelation and transport; GO:0042914//colicin transport; GO:0055072//iron ion homeostasis; GO:0055085//transmembrane transport	GO:0009279//cell outer membrane; GO:0016020//membrane; GO:0016021//integral component of membrane; GO:0045203//integral component of cell outer membrane	GO:0004872//receptor activity; GO:0005506//iron ion binding; GO:0005515//protein binding; GO:0015620//ferric-enterobactin transmembrane transporter activity; GO:0022834//ligand-gated channel activity; GO:0042912//colicin transmembrane transporter activity	K16089(TC.FEV.OM2, fepA, iroN, cirA, pfeA, cfrA, hmuR)	ko02020//Two-component system
HZ99_01780	5.05073	5.34949	2.65083e-09	2.27274e-07	10	292	1.05446	41.1819	P	energy transducer TonB	GO:0015891//siderophore transport	-	GO:0004872//receptor activity	-	-
HZ99_17025	4.73562	7.95806	9.62378e-10	8.95836e-08	76.5	1775.5	39.3965	1222.95	P	biopolymer transporter ExbD	GO:0006810//transport; GO:0015031//protein transport; GO:0043213//bacteriocin transport; GO:0050821//protein stabilization	GO:0005886//plasma membrane; GO:0016020//membrane; GO:0016021//integral component of membrane	GO:0005215//transporter activity; GO:0005515//protein binding; GO:0031992//energy transducer activity; GO:0042802//identical protein binding	K03559(exbD)	-
HZ99_17030	4.64633	7.98954	1.62462e-09	1.47028e-07	83	1810.5	24.2771	708.29	P	energy transducer TonB	GO:0044718//siderophore transmembrane transport	GO:0005887//integral component of plasma membrane; GO:0030288//outer membrane-bounded periplasmic space	GO:0015343//siderophore transmembrane transporter activity	K03832(tonB)	-
HZ99_18545	4.39779	3.75916	9.09469e-07	4.05713e-05	5	94	0.442796	11.1341	P	TonB-dependent receptor	GO:0006810//transport; GO:0006811//ion transport; GO:0015891//siderophore transport; GO:0055072//iron ion homeostasis	GO:0009279//cell outer membrane; GO:0016020//membrane; GO:0016021//integral component of membrane	GO:0004872//receptor activity; GO:0005506//iron ion binding; GO:0015643//toxic substance binding; GO:0046790//virion binding; GO:0048037//cofactor binding	K02014(TC.FEV.OM)	-
HZ99_17020	4.32289	7.78875	1.21415e-08	8.41639e-07	89.5	1560	19.4117	452.542	P	TonB-system energizer ExbB	GO:0006810//transport; GO:0015031//protein transport; GO:0043213//bacteriocin transport; GO:0050821//protein stabilization	GO:0005886//plasma membrane; GO:0016020//membrane; GO:0016021//integral component of membrane	GO:0005515//protein binding; GO:0008565//protein transporter activity; GO:0031992//energy transducer activity	K03561(exbB)	-
HZ99_24755	4.25365	4.58966	3.45812e-07	1.7604e-05	10	168	0.846279	19.0159	P	TonB-dependent heme/hemoglobin receptor	GO:0015886//heme transport; GO:0055085//transmembrane transport	GO:0019867//outer membrane	GO:0015232//heme transporter activity; GO:0022857//transmembrane transporter activity	K16087(TC.FEV.OM3, tbpA, hemR, lbpA, hpuB, bhuR, hugA, hmbR)	ko02010//ABC transporters
HZ99_19360	4.06157	4.09767	1.75529e-06	6.49856e-05	8	118	2.10995	41.6252	P	taurine ABC transporter permease TauC	GO:0006810//transport; GO:0010438//cellular response to sulfur starvation	GO:0005886//plasma membrane; GO:0016020//membrane; GO:0016021//integral component of membrane	-	K15552(tauC)	ko02010//ABC transporters; ko00920//Sulfur metabolism
HZ99_00065	3.71021	4.34246	5.4519e-06	0.00017414	12	138	1.09621	16.8611	P	ferric-pseudobactin BN7/BN8 receptor	GO:0006810//transport; GO:0006811//ion transport; GO:0015891//siderophore transport; GO:0055072//iron ion homeostasis	GO:0009279//cell outer membrane; GO:0016020//membrane; GO:0016021//integral component of membrane	GO:0004872//receptor activity; GO:0005506//iron ion binding	K16088(TC.FEV.OM1, fhuE, fpvA, fptA)	-
HZ99_11350	3.66231	6.54467	9.21508e-07	4.05713e-05	58	640	57.5562	849.449	P	(2Fe-2S)-binding protein	GO:0006880//intracellular sequestering of iron ion	GO:0005623//cell	-	K02192(bfd)	-
HZ99_02165	3.3741	6.15107	4.98833e-06	0.00016252	53	479	4.24243	51.2823	P	magnesium-translocating P-type ATPase	GO:0008152//metabolic process; GO:0015693//magnesium ion transport	GO:0005886//plasma membrane; GO:0016020//membrane; GO:0016021//integral component of membrane	GO:0000166//nucleotide binding; GO:0005524//ATP binding; GO:0015444//magnesium-importing ATPase activity; GO:0016787//hydrolase activity; GO:0046872//metal ion binding	K01531(E3.6.3.2, mgtA, mgtB)	ko02010//ABC transporters
HZ99_16125	3.15922	2.36606	0.00194758	0.0196446	4	32	0.816242	8.73377	P	sulfate ABC transporter ATP-binding protein	GO:0006810//transport; GO:0055085//transmembrane transport	-	GO:0042626//ATPase activity, coupled to transmembrane movement of substances	K02010(afuC, fbpC)	ko02010//ABC transporters
HZ99_17300	2.95828	3.35168	0.000537282	0.00748062	9.5	65	0.662362	6.06147	P	TonB-dependent heme/hemoglobin receptor	GO:0015886//heme transport	-	GO:0004872//receptor activity	K16087(TC.FEV.OM3, tbpA, hemR, lbpA, hpuB, bhuR, hugA, hmbR)	ko02010//ABC transporters
HZ99_13170	2.90995	6.23426	5.63443e-05	0.00121569	75	491	5.92487	51.8791	P	TonB-dependent heme/hemoglobin receptor	GO:0015886//heme transport; GO:0055085//transmembrane transport	GO:0019867//outer membrane	GO:0015232//heme transporter activity; GO:0022857//transmembrane transporter activity	K16152(hasR)	-
HZ99_18845	2.87549	4.24642	0.000236474	0.00387152	19	122	4.12092	35.3911	P	nitrate ABC transporter substrate-binding protein TauA	GO:0006810//transport; GO:0055085//transmembrane transport	GO:0030288//outer membrane-bounded periplasmic space; GO:0055052//ATP-binding cassette (ABC) transporter complex, substrate-binding subunit-containing	GO:0042626//ATPase activity, coupled to transmembrane movement of substances	K15553(ssuA)	ko02010//ABC transporters; ko00920//Sulfur metabolism
HZ99_18510	2.79864	2.59963	0.00182225	0.0187283	6	37	1.53586	12.6676	P	ABC transporter permease TauC	GO:0006790//sulfur compound metabolic process; GO:0006810//transport; GO:0042918//alkanesulfonate transport	GO:0005886//plasma membrane; GO:0005887//integral component of plasma membrane; GO:0016020//membrane; GO:0016021//integral component of membrane; GO:0055052//ATP-binding cassette (ABC) transporter complex, substrate-binding subunit-containing	GO:0042959//alkanesulfonate transporter activity	K02050(ABC.SN.P)	ko00920//Sulfur metabolism; ko02010//ABC transporters
HZ99_11600	2.71873	2.5353	0.00248498	0.0240239	6	35	0.645838	5.03887	P	TonB-dependent heme/hemoglobin receptor	GO:0006810//transport	GO:0019867//outer membrane	GO:0005215//transporter activity	K02014(TC.FEV.OM)	-
HZ99_02135	2.67479	2.70366	0.00226613	0.0222381	7	39.5	0.538693	4.06569	P	TonB-dependent heme/hemoglobin receptor	GO:0015886//heme transport; GO:0044718//siderophore transmembrane transport	GO:0019867//outer membrane	GO:0005215//transporter activity; GO:0004872//receptor activity	K16087(TC.FEV.OM3, tbpA, hemR, lbpA, hpuB, bhuR, hugA, hmbR)	ko02010//ABC transporters
HZ99_00780	2.64075	2.85457	0.00209104	0.0207984	8	44	0.708474	5.2117	P	TonB-dependent ferric coprogen receptor FhuE	GO:0006810//transport; GO:0006811//ion transport; GO:0015891//siderophore transport; GO:0055072//iron ion homeostasis	GO:0009279//cell outer membrane; GO:0016020//membrane; GO:0016021//integral component of membrane	GO:0004872//receptor activity; GO:0005506//iron ion binding	K16088(TC.FEV.OM1, fhuE, fpvA, fptA)	-
HZ99_18895	2.54402	3.43734	0.00172341	0.0181711	13	66.5	3.89148	26.6248	P	biopolymer transporter ExbB	GO:0043213//bacteriocin transport; GO:0015031//protein transport; GO:0006810//transport	GO:0016020//membrane; GO:0005886//plasma membrane	GO:0019534//toxin transporter activity; GO:0008565//protein transporter activity	K03561(exbB)	-
HZ99_06285	2.53743	2.92981	0.00278678	0.0258464	9	46	2.4058	16.4463	P	sulfite exporter TauE	GO:0008150//biological_process	GO:0016020//membrane	GO:0003674//molecular_function	K07090(K07090)	-
HZ99_18840	2.52108	2.48394	0.00638213	0.0489247	6.5	33	0.885648	6.01388	P	ABC transporter permease TauC	GO:0006810//transport; GO:0055085//transmembrane transport	GO:0005887//integral component of plasma membrane; GO:0055052//ATP-binding cassette (ABC) transporter complex, substrate-binding subunit-containing	GO:0042626//ATPase activity, coupled to transmembrane movement of substances	K15554(ssuC)	ko02010//ABC transporters; ko00920//Sulfur metabolism
HZ99_27780	2.38173	6.30466	0.000729695	0.00943392	108	490	25.5955	155.32	P	ABC transporter substrate-binding protein	GO:0006810//transport; GO:0007155//cell adhesion; GO:0009405//pathogenesis; GO:0010043//response to zinc ion	GO:0005886//plasma membrane	GO:0042626//ATPase activity, coupled to transmembrane movement of substances	K09815(znuA)	ko02010//ABC transporters
HZ99_19365	2.22696	3.91231	0.00330435	0.0288621	22	90	6.16126	33.7118	P	taurine transporter ATP-binding subunit TauB	GO:0006810//transport; GO:0008152//metabolic process; GO:0010438//cellular response to sulfur starvation; GO:0015734//taurine transport; GO:0015837//amine transport	GO:0005886//plasma membrane; GO:0016020//membrane; GO:0043190//ATP-binding cassette (ABC) transporter complex	GO:0000166//nucleotide binding; GO:0005524//ATP binding; GO:0015411//taurine-transporting ATPase activity; GO:0016787//hydrolase activity; GO:0016887//ATPase activity	K10831(tauB)	ko02010//ABC transporters; ko00920//Sulfur metabolism
HZ99_16430	2.14446	6.35887	0.00209388	0.0207984	128.5	494.5	27.7872	143.022	P	iron ABC transporter substrate-binding protein	GO:0006826//iron ion transport	-	GO:0005506//iron ion binding	K02012(afuA, fbpA)	ko02010//ABC transporters
HZ99_23135	2.11896	5.40474	0.00268878	0.0256142	67	253.5	6.20662	31.4088	P	TonB-dependent ferric citrate transporter FecA	GO:0006810//transport; GO:0006811//ion transport; GO:0015682//ferric iron transport; GO:0015891//siderophore transport; GO:0055072//iron ion homeostasis	GO:0009279//cell outer membrane; GO:0016020//membrane; GO:0016021//integral component of membrane; GO:0019867//outer membrane	GO:0004872//receptor activity; GO:0005506//iron ion binding; GO:0015091//ferric iron transmembrane transporter activity	K16091(fecA)	-
HZ99_00220	6.09757	9.58387	1.02985e-13	2.3966e-11	94	5606	6.44839	514.363	PQ	pyoverdine sidechain peptide synthetase IV	GO:0019290//siderophore biosynthetic process	-	GO:0003824//catalytic activity	-	-
HZ99_20095	7.50451	1.68446	0.000164799	0.00285593	0	21	0	3.62691	Q	poly(R)-hydroxyalkanoic acid synthase	GO:0042621//poly(3-hydroxyalkanoate) biosynthetic process	-	-	K03821(phbC, phaC)	ko00650//Butanoate metabolism
HZ99_27700	4.97777	5.4142	3.37869e-09	2.68482e-07	11	305	3.14963	116.805	Q	thioesterase GrsT	GO:0008610//lipid biosynthetic process; GO:0009058//biosynthetic process	GO:0005575//cellular_component	GO:0016788//hydrolase activity, acting on ester bonds	-	-
HZ99_10230	3.7732	4.56627	2.55763e-06	8.95994e-05	13.5	162	6.26897	100.617	Q	aldehyde dehydrogenase	GO:0046187//acetaldehyde catabolic process; GO:0071470//cellular response to osmotic stress		GO:0004029//aldehyde dehydrogenase (NAD) activity	-	-
HZ99_23005	2.33371	3.63812	0.00329509	0.0288621	17	75	6.58559	38.8597	Q	antibiotic biosynthesis monooxygenase	GO:0017000//antibiotic biosynthetic process; GO:0055114//oxidation-reduction process;	GO:0005737//cytoplasm	GO:0004497//monooxygenase activity	K09932(K09932)	-
HZ99_02660	8.69268	2.76225	4.65727e-07	2.23138e-05	0	48	0	6.07939	QP	acyl-homoserine lactone acylase PvdQ	GO:0002049//pyoverdine biosynthetic process	GO:0042597//periplasmic space	GO:0016787//hydrolase activity	K07116(pvdQ, quiP)	-
HZ99_00250	7.39193	7.4201	1.16174e-15	4.2055e-13	8.5	1261	1.11955	222.143	QP	pyoverdine ABC transporter, permease/ATP-binding protein PvdE	GO:0015891//siderophore transport	GO:0009898//cytoplasmic side of plasma membrane	GO:0005524//ATP binding	K06160(pvdE)	ko02010//ABC transporters
HZ99_27705	6.76504	10.7436	1.01662e-15	4.1402e-13	133	12593	2.23284	282.767	QP	non-ribosomal peptide synthetase PvdL	GO:0019290//siderophore biosynthetic process	-	GO:0003824//catalytic activity	K04786	ko01053//Biosynthesis of siderophore group nonribosomal peptides
HZ99_00290	6.65936	6.41917	1.96974e-13	4.01088e-11	7	627	1.13697	136.211	QP	L-ornithine 5-monooxygenase PvdA	GO:0002049//pyoverdine biosynthetic process; GO:0055114//oxidation-reduction process	-	GO:0016614//oxidoreductase activity, acting on CH-OH group of donors	K10531(pvdA)	-
HZ99_12445	11.3692	5.38095	2.93255e-14	8.68569e-12	0	307.5	0	230.364	R	FagA protein				-	-
HZ99_26885	9.19415	3.24069	2.56226e-08	1.70364e-06	0	68	0	17.2025	R	MFS transporter	GO:0006810//transport	-	GO:0005215//transporter activity	K05820(hcaT)	-
HZ99_19845	8.66238	2.73368	5.43348e-07	2.49328e-05	0	47	0	10.2181	R	membrane protein		GO:0016020//membrane		-	-
HZ99_13630	8.46586	2.5495	1.4456e-06	5.54209e-05	0	41	0	16.7146	R	membrane protein	GO:0008150//biological_process	GO:0016020//membrane	GO:0003674//molecular_function	K05339(lrgB)	ko02020//Two-component system
HZ99_12075	8.39392	2.48259	2.04881e-06	7.50003e-05	0	39	0	7.57259	R	GGDEF domain-containing protein	GO:0006308//DNA catabolic process	-	GO:0004536//deoxyribonuclease activity	-	-
HZ99_10375	8.37536	2.46537	2.45054e-06	8.6781e-05	0	38.5	0	9.35688	R	MFS transporter	GO:0055085//transmembrane transport	GO:0005886//plasma membrane; GO:0005887//integral component of plasma membrane; GO:0016020//membrane; GO:0016021//integral component of membrane	-	-
HZ99_27760	8.25869	2.35762	4.27844e-06	0.000142236	0	35.5	0	45.8614	R	antibiotic synthesis protein MbtH	GO:0009239//enterobactin biosynthetic process	GO:0005829//cytosol	GO:0003674//molecular_function	K05375(mbtH)	ko00261//Monobactam biosynthesis
HZ99_24420	8.0167	2.13691	1.44592e-05	0.000399222	0	30	0	12.9764	R	membrane protein		GO:0016020//membrane		K08985(K08985)	-
HZ99_14125	7.91756	2.04768	2.24824e-05	0.000576752	0	28	0	19.6115	R	MFS transporter	GO:0006810//transport; GO:0006820//anion transport; GO:0055085//transmembrane transport;	GO:0005886//plasma membrane	GO:0022857//transmembrane transporter activity	-	ko02020//Two-component system
HZ99_06060	7.36095	1.56185	0.000290613	0.00453023	0	19	0	6.66998	R	phosphonoacetaldehyde hydrolase	GO:0019635//2-aminoethylphosphonate catabolic process;GO:0019700//organic phosphonate catabolic process; GO:0019636//phosphonoacetate metabolic process; GO:0009636//response to toxic substance;	-	GO:0003824//catalytic activity; GO:0016827//hydrolase activity, acting on acid carbon-phosphorus bonds	K05306(phnX)	ko00440//Phosphonate and phosphinate metabolism
HZ99_10440	7.35908	7.46862	8.37192e-16	3.89653e-13	9	1304	4.23359	820.422	R	LTXXQ domain protein	GO:0006950//response to stress; GO:0045892//negative regulation of transcription,DNA-templated; GO:0030162//regulation of proteolysis;	GO:0005575//cellular_component;	GO:0042597//periplasmic space; GO:0030288//outer membrane-bounded periplasmic space	-	-
HZ99_01225	7.02226	1.2811	0.00100641	0.0121891	0	15	0	3.39833	R	MFS transporter permease	GO:0006810//transport; GO:0006820//anion transport; GO:0055085//transmembrane transport	GO:0005886//plasma membrane; GO:0016020//membrane; GO:0016021//integral component of membrane	GO:0022857//transmembrane transporter activity	-	ko02020//Two-component system
HZ99_05850	7.02226	1.2811	0.00100641	0.0121891	0	15	0	15.9709	R	membrane protein	GO:0008150//biological_process	GO:0016020//membrane	GO:0003674//molecular_function	-	-
HZ99_10355	6.51243	0.884497	0.00614931	0.0473627	0	10.5	0	9.78219	R	membrane protein	GO:0008150//biological_process	GO:0016020//membrane	GO:0003674//molecular_function	-	-
HZ99_24400	4.73177	8.54756	8.53534e-10	8.42671e-08	115.5	2672	53.9806	1670.26	R	membrane protein	GO:0008150//biological_process	GO:0016020//membrane	GO:0003674//molecular_function	K06077(slyB)	-
HZ99_18905	4.59443	6.50112	5.16519e-09	3.82459e-07	30.5	643.5	11.389	321.386	R	alpha/beta hydrolase	GO:0002084//protein depalmitoylation	GO:0005737//cytoplasm	GO:0052689//carboxylic ester hydrolase activity	K07002(K07002)	-
HZ99_12525	4.19958	1.55864	0.00229484	0.022385	1	18	0.571906	13.7686	R	4-carboxymuconolactone decarboxylase	GO:0019439//aromatic compound catabolic process	-	GO:0047575//4-carboxymuconolactone decarboxylase activity	K01607(pcaC)	ko00362//Benzoate degradation; ko01220//Degradation of aromatic compounds
HZ99_16605	3.39957	2.86084	0.000382127	0.00573562	5	47	0.777269	9.7722	R	lipoprotein	GO:0008150//biological_process	-	GO:0003674//molecular_function	K09859(K09859)	-
HZ99_14105	3.30634	4.62559	2.63054e-05	0.000669556	19	164.5	4.671	54.0898	R	geranyl transferase	GO:0045337//farnesyl diphosphate biosynthetic process	-	GO:0004337//geranyltranstransferase activity	K13789(GGPS)	ko00900//Terpenoid backbone biosynthesis
HZ99_26760	3.20345	2.40254	0.001642	0.0174255	4	33	0.752638	8.30488	R	patatin	GO:0008150//biological_process	GO:0005737//cytoplasm; GO:0016020//membrane	GO:0047372//acylglycerol lipase activity; GO:0004620//phospholipase activity	K07001(K07001)	-
HZ99_07430	3.17874	2.21175	0.00171843	0.0181711	3.5	28.5	1.05351	11.4739	R	membrane protein	GO:0008150//biological_process	GO:0016020//membrane	GO:0003674//molecular_function	-	-
HZ99_12840	3.17509	2.01602	0.00383276	0.0328609	3	24.5	0.950398	10.3811	R	membrane protein	GO:0008150//biological_process	GO:0016020//membrane	GO:0003674//molecular_function	-	-
HZ99_24815	3.17312	2.91062	0.000335144	0.0051668	6	48	0.981148	10.4983	R	MFS transporter	GO:0006810//transport; GO:0006820//anion transport; GO:0055085//transmembrane transport	GO:0005886//plasma membrane; GO:0016020//membrane; GO:0016021//integral component of membrane	GO:0022857//transmembrane transporter activity	-	-
HZ99_25280	3.14614	4.40654	6.60935e-05	0.00139826	18	139.5	8.41255	87.2013	R	MFS transporter	GO:0006810//transport; GO:0006820//anion transport; GO:0055085//transmembrane transport;	GO:0005886//plasma membrane	GO:0022857//transmembrane transporter activity	-	-
HZ99_10825	2.96563	6.35793	3.78246e-05	0.00087399	79	537.5	13.0065	118.36	R	MFS transporter	GO:0006810//transport; GO:0006812//cation transport; GO:0055085//transmembrane transport; GO:0098655//cation transmembrane transport	GO:0005886//plasma membrane; GO:0005887//integral component of plasma membrane; GO:0016020//membrane; GO:0016021//integral component of membrane	GO:0005215//transporter activity; GO:0015293//symporter activity; GO:0015294//solute:cation symporter activity; GO:0022857//transmembrane transporter activity	K03761(kgtP)	ko02020//Two-component system
HZ99_04505	2.66552	7.24373	0.000148503	0.00265836	175.5	969	176.576	1303.98	R	transporter	GO:0006810//transport	-	GO:0005215//transporter activity; GO:0005515//protein binding; GO:0042802//identical protein binding	-	-
HZ99_16635	2.60768	5.64043	0.000280192	0.00447484	59.5	316	6.77005	48.0901	R	ABC transporter ATP-binding protein	GO:0006810//transport; GO:0008152//metabolic process	GO:0005829//cytosol	GO:0000166//nucleotide binding; GO:0005515//protein binding; GO:0005524//ATP binding; GO:0016887//ATPase activity	K06158(ABCF3)	-
HZ99_23155	2.55737	3.338	0.00181213	0.0186833	12	62	1.66108	11.4787	R	peptidase	GO:0006508//proteolysis; GO:0040007//growth; GO:0043171//peptide catabolic process	GO:0005886//plasma membrane; GO:0005887//integral component of plasma membrane; GO:0005618//cell wall	GO:0004252//serine-type endopeptidase activity	-	-
HZ99_26935	2.49713	2.36102	0.00561969	0.0455447	6	30	1.59797	10.6864	R	short-chain dehydrogenase	GO:0055114//oxidation-reduction process	GO:0005576//extracellular region	GO:0016491//oxidoreductase activity	-	ko00830//Retinol metabolism
HZ99_17140	2.39529	5.38737	0.000909688	0.0114431	56.5	259	5.37131	32.9325	R	phosphate ABC transporter permease	GO:0006817//phosphate ion transport	-	GO:0015415//phosphate ion transmembrane-transporting ATPase activity	K02037(pstC)	ko02010//ABC transporters
HZ99_25285	2.33621	5.62426	0.00101091	0.0121983	69	303.5	19.2991	113.537	R	predicted class II glutamine amidotransferase YafJ	GO:0000105//histidine biosynthetic process	GO:0009382//imidazoleglycerol-phosphate synthase complex	GO:0000107//imidazoleglycerol-phosphate synthase activity	K07008(DUG3)	ko00340//Histidine metabolism; ko01230//Biosynthesis of amino acids
HZ99_18580	2.21209	5.54285	0.00177935	0.0185805	70	282.5	17.2284	92.9949	R	membrane protein	GO:0055085//transmembrane transport	GO:0016020//membrane; GO:0016021//integral component of membrane	-	-	-
HZ99_18275	2.17271	6.19725	0.00184859	0.0189147	113	443.5	148.834	781.288	R	membrane protein	GO:0008150//biological_process	GO:0005575//cellular_component	GO:0003674//molecular_function	-	-
HZ99_27800	2.17053	5.08441	0.00235508	0.022904	52	204	9.35502	49.0868	R	peptidase	GO:0006508//proteolysis; GO:0040007//growth; GO:0043171//peptide catabolic process	GO:0005886//plasma membrane; GO:0005887//integral component of plasma membrane; GO:0005618//cell wall	GO:0004252//serine-type endopeptidase activity	-	-
HZ99_13155	10.4496	4.46853	1.18509e-11	1.93052e-09	0	162.5	0	105.669	S	DUF4879 domain-containing protein	GO:0008150//biological_process	-	GO:0003674//molecular_function	-	-
HZ99_13010	9.77121	3.8012	8.14455e-10	8.29217e-08	0	101.5	0	114.353	S	hypothetical protein	GO:0008150//biological_process	GO:0005575//cellular_component	GO:0003674//molecular_function	-	-
HZ99_12285	7.96798	2.09297	1.79859e-05	0.000476407	0	29	0	35.5673	S	hypothetical protein	GO:0008150//biological_process	GO:0005575//cellular_component	GO:0003674//molecular_function	-	-
HZ99_06400	7.86531	2.00095	2.82471e-05	0.000702511	0	27	0	8.09919	S	hypothetical protein	GO:0008150//biological_process	GO:0005575//cellular_component	GO:0003674//molecular_function	-	-
HZ99_12435	7.26411	7.95183	4.4422e-16	2.8014e-13	13.5	1822.5	6.60783	1193.13	S	hypothetical protein				-	-
HZ99_26945	7.20152	1.42814	0.000530405	0.00741656	0	17	0	22.0598	S	hypothetical protein	GO:0008150//biological_process	GO:0005575//cellular_component	GO:0003674//molecular_function	K09898(K09898)	-
HZ99_14060	6.92351	1.20171	0.00140897	0.0153014	0	14	0	2.96819	S	hypothetical protein	GO:0008150//biological_process	GO:0005575//cellular_component	GO:0003674//molecular_function	-	-
HZ99_06380	6.7031	1.02886	0.00286389	0.0258464	0	12	0	4.20247	S	hypothetical protein	GO:0006418//tRNA aminoacylation for protein translation; GO:0006412//translation	GO:0005737//cytoplasm	GO:0002161//aminoacyl-tRNA editing activity; GO:0004823//leucine-tRNA ligase activity	-	-
HZ99_26915	6.7031	1.02886	0.00286389	0.0258464	0	12	0	6.56883	S	hypothetical protein	GO:0008150//biological_process	GO:0005575//cellular_component	GO:0003674//molecular_function	-	-
HZ99_27615	6.51243	0.884497	0.00614931	0.0473627	0	10.5	0	6.78232	S	hypothetical protein	GO:0008150//biological_process	GO:0005575//cellular_component	GO:0003674//molecular_function	-	-
HZ99_07035	6.44283	0.833062	0.00614931	0.0473627	0	10	0	2.18714	S	hypothetical protein	-	-	-	-	-
HZ99_12275	5.81912	2.19912	1.16786e-05	0.00033086	0.5	31	0.517439	42.9086	S	hypothetical protein	GO:0008150//biological_process	GO:0005575//cellular_component	GO:0003674//molecular_function	-	-
HZ99_27695	5.52873	4.83758	9.37307e-10	8.95836e-08	5	206	5.93782	327.203	S	hypothetical protein	-	-	-	-	-
HZ99_22880	4.99836	1.49487	0.000390825	0.00573562	0.5	17.5	0.512557	23.9941	S	hypothetical protein	GO:0008150//biological_process	GO:0005575//cellular_component	GO:0003674//molecular_function	-	-
HZ99_19315	4.6612	6.65623	3.24491e-09	2.65901e-07	32.5	718	13.8491	409.219	S	monooxygenase	-	-	-	-	-
HZ99_04010	4.08075	2.78381	7.38123e-05	0.00153172	3	46	0.33746	6.92074	S	hypothetical protein	GO:0008150//biological_process	GO:0005575//cellular_component	GO:0003674//molecular_function	-	-
HZ99_19690	3.86914	2.08744	0.000747106	0.00962083	2	27	0.649699	11.7311	S	hypothetical protein	GO:0008150//biological_process	GO:0005575//cellular_component	GO:0003674//molecular_function	-	-
HZ99_18280	3.73213	4.10663	6.90942e-06	0.000210382	10	117	4.64368	72.6677	S	hypothetical protein	GO:0008150//biological_process	GO:0005575//cellular_component	GO:0003674//molecular_function	-	-
HZ99_17305	3.68105	6.01083	1.18094e-06	4.93268e-05	39.5	442	11.31	169.271	S	hypothetical protein	-	-	-	-	-
HZ99_10900	3.54508	2.98714	0.000178086	0.00305301	5	52	2.68302	37.3207	S	hypothetical protein	GO:0008150//biological_process	GO:0016020//membrane	GO:0003674//molecular_function	K09790(K09790)	-
HZ99_15725	3.52385	6.89712	1.6262e-06	6.08983e-05	81	811.5	29.3388	393.132	S	hypothetical protein	GO:0008150//biological_process	-	GO:0003674//molecular_function	-	-
HZ99_00395	2.95806	4.76206	9.22149e-05	0.00184317	26	176.5	6.3631	57.7741	S	hypothetical protein	GO:0008150//biological_process	GO:0016020//membrane	GO:0003674//molecular_function	-	-
HZ99_15610	2.94522	4.1909	0.000159431	0.00282297	17.5	118	17.1314	154.501	S	hypothetical protein	GO:0008150//biological_process	-	GO:0003674//molecular_function	-	-
HZ99_26855	2.77273	3.51668	0.000671796	0.00904427	12	72	8.12427	65.1972	S	hypothetical protein	GO:0008150//biological_process	GO:0005575//cellular_component	GO:0003674//molecular_function	-	-
HZ99_17050	2.29557	5.98727	0.0011454	0.0134235	91	389	52.3188	299.13	S	hypothetical protein	GO:0006396//RNA processing; GO:0000724//double-strand break repair via homologous recombination; GO:0010468//regulation of gene expression	GO:0005575//cellular_component	GO:0008026//ATP-dependent helicase activity	-	-
HZ99_10925	2.1476	7.61194	0.00179001	0.0185808	306.5	1181.5	60.6648	312.776	S	hypothetical protein	GO:0008150//biological_process	GO:0005575//cellular_component	GO:0003674//molecular_function	K09947(K09947)	-
HZ99_18795	2.04826	9.49685	0.00259443	0.0249341	1198.5	4311.5	1423.3	6848.24	S	DUF2292 domain-containing protein	GO:0008150//biological_process	GO:0005575//cellular_component	GO:0003674//molecular_function	-	-
HZ99_19590	1.87018	9.2231	0.00568754	0.0458663	1093.5	3477	1277.66	5433.67	S	hypothetical protein	-	-	-	-	-
HZ99_10445	8.29237	5.39203	2.88618e-13	5.53128e-11	1	309	0.1617	66.8284	T	two-component sensor histidine kinase BaeS	GO:0000160//phosphorelay signal transduction system; GO:0043708//cell adhesion involved in biofilm formation	GO:0016020//membrane	GO:0000155//phosphorelay sensor kinase activity	K07640(cpxA)	ko01503//Cationic antimicrobial peptide (CAMP) resistance; ko02020//Two-component system
HZ99_14705	7.86531	2.00095	2.82471e-05	0.000702511	0	27	0	3.27824	T	histidine kinase	GO:0007165//signal transduction	-	GO:0000155//phosphorelay sensor kinase activity	-	-
HZ99_01210	7.36095	1.56185	0.000290613	0.00453023	0	19	0	4.31128	T	two-component sensor histidine kinase RstB	GO:0000160//phosphorelay signal transduction system; GO:0017000//antibiotic biosynthetic process; GO:0023014//signal transduction by phosphorylation	GO:0005622//intracellular	GO:0000155//phosphorelay sensor kinase activity	K18072(parS)	ko02020//Two-component system
HZ99_15585	7.02226	1.2811	0.00100641	0.0121891	0	15	0	2.05566	T	diguanylate cyclase	GO:0007165//signal transduction	-	GO:0004871//signal transducer activity	-	ko04112//Cell cycle - Caulobacter
HZ99_27235	6.92351	1.20171	0.00140897	0.0153014	0	14	0	1.53446	T	K+-sensing histidine kinase KdpD	GO:0000160//phosphorelay signal transduction system; GO:0023014//signal transduction by phosphorylation; GO:0043266//regulation of potassium ion transport	GO:0005622//intracellular	GO:0000155//phosphorelay sensor kinase activity	K07646(kdpD)	ko02020//Two-component system
HZ99_21450	6.7031	1.02886	0.00286389	0.0258464	0	12	0	2.75735	T	GGDEF domain-containing protein	GO:0007165//signal transduction; GO:0008152//metabolic process; GO:1902201//negative regulation of bacterial-type flagellum-dependent cell motility	GO:0005886//plasma membrane; GO:0016020//membrane; GO:0016021//integral component of membrane	GO:0000166//nucleotide binding; GO:0004871//signal transducer activity; GO:0005525//GTP binding; GO:0016740//transferase activity; GO:0046872//metal ion binding; GO:0052621//diguanylate cyclase activity	-	-
HZ99_24495	4.26773	0.932359	0.00614931	0.0473627	0.5	10.5	0.048815	1.37109	T	bifunctional diguanylate cyclase/phosphodiesterase	GO:0008150//biological_process	-	GO:0003674//molecular_function	-	-
HZ99_10960	3.39501	3.10154	0.000110253	0.0021006	6	56	1.03406	12.9085	T	chemotaxis protein CheR	GO:0006935//chemotaxis	-	GO:0008757//S-adenosylmethionine-dependent methyltransferase activity; GO:0008983//protein-glutamate O-methyltransferase activity	K13486(wspC)	ko02020//Two-component system
HZ99_23040	3.31127	3.86127	5.33858e-05	0.00116732	11	96	2.62124	30.5969	T	serine/threonine protein kinase	GO:0000038//very long-chain fatty acid metabolic process; GO:0001649//osteoblast differentiation; GO:0006629//lipid metabolic process; GO:0006631//fatty acid metabolic process; GO:0006635//fatty acid beta-oxidation; GO:0008152//metabolic process; GO:0008209//androgen metabolic process; GO:0008210//estrogen metabolic process; GO:0036111//very long-chain fatty-acyl-CoA metabolic process; GO:0036112…	GO:0005739//mitochondrion; GO:0005777//peroxisome; GO:0005778//peroxisomal membrane; GO:0016020//membrane; GO:0043231//intracellular membrane-bounded organelle	GO:0003857//3-hydroxyacyl-CoA dehydrogenase activity; GO:0005102//receptor binding; GO:0016491//oxidoreductase activity; GO:0016508//long-chain-enoyl-CoA hydratase activity; GO:0016829//lyase activity; GO:0016853//isomerase activity; GO:0033989//3alpha,7alpha,12alpha-trihydroxy-5beta-cholest-24-enoyl-CoA hydratase activity; GO:0042803//protein homodimerization activity; GO:0044594//17-beta-hydrox…	-	-
HZ99_22560	2.87436	2.66128	0.00116281	0.0135584	6	39	0.93139	8.09726	T	two-component sensor histidine kinase	GO:0000160//phosphorelay signal transduction system	-	GO:0000155//phosphorelay sensor kinase activity	K07644(cusS, copS, silS)	ko02020//Two-component system
HZ99_01840	2.56178	3.90456	0.0011694	0.0135584	18	93	1.78868	12.3605	T	diguanylate cyclase	GO:0000160//phosphorelay signal transduction system; GO:1900233//positive regulation of single-species biofilm formation on inanimate substrate	GO:0005622//intracellular	GO:0000155//phosphorelay sensor kinase activity; GO:0000156//phosphorelay response regulator activity; GO:0052621//diguanylate cyclase activity	-	-
HZ99_15280	2.29023	4.92748	0.00148968	0.0160177	43.5	185.5	4.91097	28.0101	T	cyclic nucleotide-binding protein	GO:0071805//potassium ion transmembrane transport; GO:0042391//regulation of membrane potential	GO:0019898//extrinsic component of membrane	GO:0030551//cyclic nucleotide binding; GO:0005249//voltage-gated potassium channel activity	K07182(K07182)
HZ99_23875	2.24421	3.19677	0.00580197	0.0464442	13	54	0.788066	4.37831	T	histidine kinase EvgS	GO:0000160//phosphorelay signal transduction system; GO:0007165//signal transduction; GO:0010038//response to metal ion; GO:0010447//response to acidic pH; GO:0016310//phosphorylation; GO:0018106//peptidyl-histidine phosphorylation; GO:0023014//signal transduction by phosphorylation; GO:0046777//protein autophosphorylation	GO:0005622//intracellular; GO:0005886//plasma membrane; GO:0016020//membrane; GO:0016021//integral component of membrane	GO:0000155//phosphorelay sensor kinase activity; GO:0000166//nucleotide binding; GO:0004673//protein histidine kinase activity; GO:0004871//signal transducer activity; GO:0005524//ATP binding; GO:0009927//histidine phosphotransfer kinase activity; GO:0016301//kinase activity; GO:0016740//transferase activity; GO:0016772//transferase activity, transferring phosphorus-containing groups	K07679(evgS, bvgS)	ko02020//Two-component system; ko05133//Pertussis
HZ99_25705	2.24421	3.19677	0.00580197	0.0464442	13	54	0.813949	4.52211	T	histidine kinase	GO:0000160//phosphorelay signal transduction system; GO:0023014//signal transduction by phosphorylation	GO:0005622//intracellular	GO:0000155//phosphorelay sensor kinase activity	-	ko02020//Two-component system
HZ99_00285	10.8599	4.87488	8.43614e-13	1.44658e-10	0	216	0	53.5251	U	hemolysin secretion protein D	GO:0009306//protein secretion; GO:0046677//response to antibiotic	GO:0005623//cell	GO:0008565//protein transporter activity	K13888(macA)	ko03070//Bacterial secretion system
HZ99_25515	7.20152	1.42814	0.000530405	0.00741656	0	17	0	2.28769	U	ABC transporter	GO:0006810//transport; GO:0009405//pathogenesis	GO:0009898//cytoplasmic side of plasma membrane	GO:0005215//transporter activity; GO:0042626//ATPase activity, coupled to transmembrane movement of substances	K12541(lapB)	ko02010//ABC transporters
HZ99_25520	3.72813	2.47531	0.000405979	0.0059313	3	36	0.479745	7.69989	U	channel protein TolC	GO:0055085//transmembrane transport; GO:0046677//response to antibiotic	GO:1990281//efflux pump complex; GO:0016020//membrane; GO:0019867//outer membrane	GO:0015562//efflux transmembrane transporter activity	K12543(lapE)	ko01501//beta-Lactam resistance; ko01503//Cationic antimicrobial peptide (CAMP) resistance; ko02020//Two-component system; ko03070//Bacterial secretion system
HZ99_05920	3.71726	7.05777	5.20293e-07	2.42159e-05	80	916.5	14.4642	221.631	U	hemolysin D	GO:0006855//drug transmembrane transport; GO:0046677//response to antibiotic	-	GO:0015238//drug transmembrane transporter activity	K03543(emrA)	-
HZ99_03860	3.51315	2.29288	0.000977184	0.0121052	3	31	0.501132	6.92606	U	secretion protein HlyD	GO:0006855//drug transmembrane transport	GO:0005886//plasma membrane	-	K07799(mdtA)	ko02020//Two-component system
HZ99_20000	2.99752	5.49738	4.48e-05	0.00102804	42.5	296	22.8621	212.967	U	preprotein translocase	GO:0065002//intracellular protein transmembrane transport; GO:0006886//intracellular protein transport;GO:0043952//protein transport by the Sec complex	-	-	K03117(tatB)	ko03070//Bacterial secretion system; ko03060//Protein export
HZ99_18530	8.0167	2.13691	1.44592e-05	0.000399222	0	30	0	6.04725	V	RND efflux transporter NodT	GO:0006810//transport	GO:0009279//cell outer membrane; GO:0016020//membrane	-	-	-
HZ99_18585	5.34154	5.76643	3.32917e-10	3.61548e-08	11	392.5	1.66127	79.2831	V	RND efflux transporter NodT	GO:0006810//transport	-	-	-	-
HZ99_03985	5.17483	2.39192	3.23096e-05	0.000791464	1	35.5	0.187672	8.9109	V	MexE family multidrug efflux RND transporter periplasmic adaptor subunit	GO:0006855//drug transmembrane transport; GO:0015031//protein transport; GO:0046677//response to antibiotic	-	GO:0008565//protein transporter activity	K03585(acrA)	-
HZ99_03845	4.42776	5.01149	8.53299e-08	4.87728e-06	12	227	1.785	45.1624	V	RND efflux transporter NodT	GO:0006810//transport	-	-	-	-
HZ99_12050	3.87967	2.60657	0.000180606	0.00306465	3	40	0.560596	9.99728	V	RND efflux transporter MFP subunit	GO:0006855//drug transmembrane transport	GO:0005886//plasma membrane	-	K07799(MdtA)	ko02020//Two-component system
HZ99_00280	3.48444	5.28626	5.14733e-06	0.00016604	27	264	2.97252	38.8739	V	MacB family efflux pump subunit	GO:0042891//antibiotic transport; GO:0046677//response to antibiotic; GO:0055085//transmembrane transport	GO:0005887//integral component of plasma membrane; GO:0043190//ATP-binding cassette (ABC) transporter complex	GO:0005524//ATP binding; GO:0022857//transmembrane transporter activity; GO:0042626//ATPase activity, coupled to transmembrane movement of substances	K05685(macB)	ko02010//ABC transporters
HZ99_10930	3.44647	3.53957	4.95606e-05	0.001091	8	77	1.49364	19.2282	V	MexH family multidrug efflux RND transporter periplasmic adaptor subunit	GO:0009306//protein secretion	-	GO:0008565//protein transporter activity	-	-
HZ99_03855	2.85934	5.75806	8.9001e-05	0.00178991	55.5	351	3.89835	32.9753	V	multidrug efflux system subunit MdtB	GO:0006855//drug transmembrane transport; GO:0035690//cellular response to drug	GO:0005886//plasma membrane	GO:0008559//xenobiotic-transporting ATPase activity	K07788(mdtB)	ko02020//Two-component system
HZ99_08195	2.69289	2.71824	0.00196944	0.0198038	7	40	1.10077	8.41305	V	MATE multidrug family efflux transporter	GO:0006811//ion transport; GO:0006855//drug transmembrane transport; GO:0042493//response to drug	-	GO:0015297//antiporter activity	K03327(TC.MATE, SLC47A, norM, mdtK, dinF)	-
HZ99_05915	2.44343	5.88934	0.000606914	0.00834314	78	369.5	11.0865	70.2439	V	MFS efflux transporter EmrB	GO:0006855//drug transmembrane transport; GO:0046618//drug export; GO:0046677//response to antibiotic	GO:0005887//integral component of plasma membrane	GO:0015307//drug:proton antiporter activity	K03446(emrB)	-
HZ99_03850	2.34759	5.37285	0.00100418	0.0121891	57.5	255	4.02582	23.8792	V	multidrug efflux system subunit MdtC	GO:0006855//drug transmembrane transport	-	-	K07789(mdtC)	ko02020//Two-component system
HZ99_24615	2.24117	9.62308	0.00106016	0.0126058	1173	4823.5	223.028	1226.64	V	multidrug efflux system transporter AcrA	GO:0006810//transport; GO:0006855//drug transmembrane transport; GO:0015721//bile acid and bile salt transport; GO:0046677//response to antibiotic; GO:0055085//transmembrane transport	GO:0005886//plasma membrane; GO:0016020//membrane	GO:0015238//drug transmembrane transporter activity; GO:0042802//identical protein binding	K03585(acrA)	-
HZ99_02330	2.20886	4.23682	0.00313605	0.0279925	28	113	3.91575	21.1363	V	alkyl hydroperoxide reductase	GO:0006979//response to oxidative stress; GO:0000302//response to reactive oxygen species; GO:0055114//oxidation-reduction process	GO:0009321//alkyl hydroperoxide reductase complex	GO:0008785//alkyl hydroperoxide reductase activity	K03387(ahpF)	-
HZ99_24610	1.92035	9.64341	0.00455943	0.0377021	1424	4688	97.717	430.27	V	multidrug efflux RND transporter permease subunit	GO:0006855//drug transmembrane transport	-	GO:0005515//protein binding; GO:0015238//drug transmembrane transporter activity	K03296(TC.HAE1)	ko01501//beta-Lactam resistance; ko01503//Cationic antimicrobial peptide (CAMP) resistance
