# Supplementary material for: Transcriptomic analysis of the response of Pseudomonas fluorescens to epigallocatechin gallate by RNA-seq
Source: PLoS One. 2017 May 17;12(5):e0177938. doi: 10.1371/journal.pone.0177938 (PMC5435343; doi:10.1371/journal.pone.0177938)
Supplement: S5 Table — (XLSX) [file pone.0177938.s006.xlsx]

## Sheet: EGCG_case_vs_Con_ctrl_134_Down
Gene	logFC	logCPM	PValue	FDR	Con_ctrl	EGCG_case	Con_ctrl_RPKM	EGCG_case_RPKM	COG	Gene product description	Biological Process	Cellular Component	Molecular Function	KO_ID(KO_name)	KEGG_Pathway
HZ99_03820	-6.72387	1.15308	0.00286389	0.0258464	14	0	2.14869	0	C	cytochrome c oxidase accessory protein CcoG	GO:0008535//respiratory chain complex IV assembly	-	GO:0003674//molecular_function	-	-
HZ99_06065	-4.69618	7.02387	2.13058e-09	1.87606e-07	1061.5	35.5	425.627	19.0384	C	cytochrome b CybB	GO:0055114//oxidation-reduction process	-	GO:0009055//electron carrier activity	K12262(cybB)	-
HZ99_22970	-3.74859	7.66953	3.95449e-07	1.95208e-05	1609	104	352.14	30.4429	C	cytochrome c biogenesis protein CcsA	GO:0055114//oxidation-reduction process	-	GO:0004130//cytochrome-c peroxidase activity	K00428(E1.11.1.5)	-
HZ99_08280	-2.81056	10.8861	5.82312e-05	0.00124814	14113.5	1749.5	2152.43	356.862	C	cytochrome c oxidase, cbb3-type subunit I	GO:1902600//hydrogen ion transmembrane transport	-	GO:0004129//cytochrome-c oxidase activity	K00404(ccoN)	ko00190//Oxidative phosphorylation; ko02020//Two-component system
HZ99_26085	-2.58388	3.47555	0.00157806	0.0168017	76.5	11	35.9855	6.92074	C	cytochrome c	GO:0017004//cytochrome complex assembly; GO:0055114//oxidation-reduction process	-	GO:0005506//iron ion binding	K02200(ccmH)	-
HZ99_08295	-2.5652	10.6792	0.000211416	0.00353227	11950.5	1756	2822.97	554.802	C	cytochrome c oxidase, cbb3-type subunit III	GO:1902600//hydrogen ion transmembrane transport; GO:0055114//oxidation-reduction process		GO:0004129//cytochrome-coxidase activity	K00406(ccoP)	ko00190//Oxidative phosphorylation; ko02020//Two-component system
HZ99_08290	-2.5344	10.3461	0.00024831	0.00400492	9456.5	1419.5	9558.73	1919.1	C	cytochrome c oxidase	GO:0055114//oxidation-reduction process	-	GO:0003824//catalytic activity	K00407(ccoQ)	ko00190//Oxidative phosphorylation; ko02020//Two-component system
HZ99_08285	-2.51953	10.5509	0.000267195	0.00428828	10882.5	1650.5	3883.47	787.771	C	cbb3-type cytochrome c oxidase subunit II	GO:1902600//hydrogen ion transmembrane transport	-	GO:0004129//cytochrome-c oxidase activity	K00405(ccoO)	ko00190//Oxidative phosphorylation; ko02020//Two-component system
HZ99_06075	-2.38327	5.60246	0.000827477	0.0105722	342.5	57	36.4871	8.12169	C	NADPH-dependent 2,4-dienoyl-CoA reductase FadH	GO:0055114//oxidation-reduction process	-	GO:0008670//2,4-dienoyl-CoA reductase (NADPH) activity; GO:0010181//FMN binding; GO:0050660//flavin adenine dinucleotide binding; GO:0051539//4 iron, 4 sulfur cluster binding	K00219(fadH)	-
HZ99_08320	-2.23488	8.37933	0.00114467	0.0134235	2336	431.5	358.524	88.5766	C	cytochrome c oxidase accessory protein CcoG	GO:0008535//respiratory chain complex IV assembly	-	GO:0003674//molecular_function	-	-
HZ99_08210	-2.14616	8.26266	0.00173708	0.0181974	2130.5	418.5	168.858	44.3639	C	aconitate hydratase	GO:0006097//glyoxylate cycle; GO:0006099//tricarboxylic acid cycle; GO:0006979//response to oxidative stress; GO:0008152//metabolic process; GO:0009061//anaerobic respiration	GO:0005737//cytoplasm; GO:0005829//cytosol	GO:0003723//RNA binding; GO:0003729//mRNA binding; GO:0003730//mRNA 3'-UTR binding; GO:0003994//aconitate hydratase activity; GO:0005506//iron ion binding; GO:0016829//lyase activity; GO:0046872//metal ion binding; GO:0051536//iron-sulfur cluster binding; GO:0051539//4 iron, 4 sulfur cluster binding	K01681(ACO, acnA)	ko01200//Carbon metabolism; ko00630//Glyoxylate and dicarboxylate metabolism; ko00020//Citrate cycle (TCA cycle); ko00720//Carbon fixation pathways in prokaryotes; ko01210//2-Oxocarboxylic acid metabolism; ko01230//Biosynthesis of amino acids
HZ99_23295	-2.01597	6.46257	0.00358971	0.0309399	598	128.5	63.8938	18.3634	C	cytochrome c CccA	GO:0022900//electron transport chain	GO:0005886//plasma membrane	GO:0009055//electron carrier activity; GO:0020037//heme binding; GO:0033717//gluconate 2-dehydrogenase (acceptor) activity	-	-
HZ99_10810	-1.99039	8.40181	0.00348717	0.0303776	2298.5	503	327.769	95.9367	C	fumarate hydratase	GO:0006099//tricarboxylic acid cycle	-	GO:0004333//fumarate hydratase activity	K01676(E4.2.1.2A, fumA, fumB)	ko00020//Citrate cycle (TCA cycle); ko01200//Carbon metabolism; ko00720//Carbon fixation pathways in prokaryotes
HZ99_04460	-7.4032	1.70198	0.00021796	0.00358643	22.5	0	7.29821	0	CP	respiratory nitrate reductase subunit gamma	GO:0009061//anaerobic respiration; GO:0042128//nitrate assimilation; GO:0055114//oxidation-reduction process	GO:0005886//plasma membrane; GO:0005887//integral component of plasma membrane; GO:0009325//nitrate reductase complex; GO:0016020//membrane; GO:0016021//integral component of membrane; GO:0044799//NarGHI complex	GO:0008940//nitrate reductase activity; GO:0009055//electron carrier activity; GO:0016491//oxidoreductase activity; GO:0020037//heme binding; GO:0046872//metal ion binding	K00374(narI)	ko02020//Two-component system; ko00910//Nitrogen metabolism
HZ99_04470	-5.27045	9.35115	2.32644e-11	3.44525e-09	5419.5	122	765.295	23.0421	CP	nitrate reductase subunit beta NarH	GO:0006974//cellular response to DNA damage stimulus; GO:0009061//anaerobic respiration; GO:0019645//anaerobic electron transport chain; GO:0042126//nitrate metabolic process; GO:0042128//nitrate assimilation; GO:0055114//oxidation-reduction process	GO:0005737//cytoplasm; GO:0005886//plasma membrane; GO:0009325//nitrate reductase complex; GO:0016020//membrane	GO:0005515//protein binding; GO:0008940//nitrate reductase activity; GO:0009055//electron carrier activity; GO:0016491//oxidoreductase activity; GO:0046872//metal ion binding; GO:0051536//iron-sulfur cluster binding; GO:0051538//3 iron, 4 sulfur cluster binding; GO:0051539//4 iron, 4 sulfur cluster binding	K00371(narH)	ko02020//Two-component system; ko00910//Nitrogen metabolism
HZ99_04475	-5.06948	10.1423	7.31244e-11	9.52958e-09	9348	242	538.301	18.6387	CP	nitrate reductase subunit alpha NarG	GO:0009061//anaerobic respiration; GO:0042126//nitrate metabolic process; GO:0042128//nitrate assimilation; GO:0055114//oxidation-reduction process	GO:0005886//plasma membrane; GO:0009325//nitrate reductase complex; GO:0016020//membrane; GO:0031224//intrinsic component of membrane; GO:0031235//intrinsic component of the cytoplasmic side of the plasma membrane; GO:0044799//NarGHI complex	GO:0003954//NADH dehydrogenase activity; GO:0005515//protein binding; GO:0008940//nitrate reductase activity; GO:0009055//electron carrier activity; GO:0016491//oxidoreductase activity; GO:0030151//molybdenum ion binding; GO:0043546//molybdopterin cofactor binding; GO:0046872//metal ion binding; GO:0051536//iron-sulfur cluster binding; GO:0051539//4 iron, 4 sulfur cluster binding	K00370(narG)	ko02020//Two-component system; ko00910//Nitrogen metabolism
HZ99_04465	-4.82278	5.87136	4.62728e-09	3.50597e-07	475.5	14.5	138.152	5.63466	CP	nitrate reductase subunit beta, NarH	GO:0042128//nitrate assimilation; GO:0051131//chaperone-mediated protein complex assembly	GO:0005737//cytoplasm	GO:0005515//protein binding; GO:0051082//unfolded protein binding	K00373(narJ)	ko02020//Two-component system; ko00910//Nitrogen metabolism
HZ99_01940	-2.55655	4.52739	0.000710116	0.00943392	163	24	35.0384	6.9002	CR	NADPH:quinone reductase	GO:0006113//fermentation	-	GO:0004024//alcohol dehydrogenase activity, zinc-dependent; GO:0008270//zinc ion binding	-	-
HZ99_11525	-7.81611	2.0552	3.56805e-05	0.00084237	30	0	4.02452	0	E	glutamate synthase domain 2 GltB2	GO:0019676//ammonia assimilation cycle	GO:0006537//glutamate biosynthetic process	GO:0015930//glutamate synthase activity	K00284	ko00630//Glyoxylate and dicarboxylate metabolism; ko00910//Nitrogen metabolism
HZ99_26190	-7.66482	1.92431	7.44607e-05	0.0015354	27	0	6.88704	0	E	glycine/betaine ABC transporter	GO:0015697//quaternary ammonium group transport	-	GO:0015418//quaternary-ammonium-compound-transporting ATPase activity	K02002(proX)	ko02010//ABC transporters
HZ99_06055	-7.23434	1.56145	0.000390825	0.00573562	20	0	3.91575	0	E	2-aminoethylphosphonate--pyruvate aminotransferase	GO:0046433//2-aminoethylphosphonate metabolic process	-	GO:0047304//2-aminoethylphosphonate-pyruvate transaminase activity	K03430(phnW)	ko00440//Phosphonate and phosphinate metabolism
HZ99_06070	-6.72387	1.15308	0.00286389	0.0258464	14	0	3.43015	0	E	1-aminocyclopropane-1-carboxylate deaminase	GO:0042217//1-aminocyclopropane-1-carboxylate catabolic process	-	GO:0003824//catalytic activity; GO:0008660//1-aminocyclopropane-1-carboxylate deaminase activity	K01505(E3.5.99.7)	ko00640//Propanoate metabolism
HZ99_17195	-6.56201	1.02943	0.00416566	0.0348887	12.5	0	1.87867	0	E	sodium:alanine symporter AlsT	GO:0015808//L-alanine transport	GO:0005886//plasma membrane	GO:0015655//alanine:sodium symporter activity	K03310(TC.AGCS)	-
HZ99_20980	-5.02883	1.75598	0.00102803	0.0123591	23	0.5	4.64973	0.135196	E	urea ABC transporter permease subunit UrtC	GO:0006810//transport; GO:0071705//nitrogen compound transport	GO:0005887//integral component of plasma membrane	GO:0042626//ATPase activity, coupled to transmembrane movement of substances	K11961(urtC)	ko02010//ABC transporters
HZ99_01920	-4.89286	2.39031	4.69243e-05	0.00105434	38	1	8.79481	0.309554	E	S-adenosylmethionine-dependent methyltransferase	GO:0032259//methylation	GO:0005575//cellular_component	GO:0008757//S-adenosylmethionine-dependent methyltransferase activity	K06969(rlmI)	-
HZ99_05155	-2.35458	3.51656	0.00328243	0.0288621	77	13	15.6246	3.52822	E	phospho-2-dehydro-3-deoxyheptonate aldolase	GO:0008652//cellular amino acid biosynthetic process; GO:0009058//biosynthetic process; GO:0009073//aromatic amino acid family biosynthetic process; GO:0009423//chorismate biosynthetic process	-	GO:0003824//catalytic activity; GO:0003849//3-deoxy-7-phosphoheptulonate synthase activity; GO:0016740//transferase activity; GO:0042802//identical protein binding	K01626(E2.5.1.54, aroF, aroG, aroH)	ko01230//Biosynthesis of amino acids; ko00400//Phenylalanine, tyrosine and tryptophan biosynthesis
HZ99_10460	-2.02762	9.50942	0.00285021	0.0258464	4984	1063	758.505	216.375	E	arginine-ornithine antiporter	GO:0015809//arginine transport; GO:0015822//ornithine transport	-	GO:0000064//L-ornithine transmembrane transporter activity; GO:0015181//arginine transmembrane transporter activity; GO:0015297//antiporter activity	K03758(arcD, lysl, lysP)	-
HZ99_26400	-4.75397	2.27015	0.000103439	0.00198238	34.5	1	10.7263	0.415838	F	orotidine 5'-phosphate decarboxylase	GO:0009220//pyrimidine ribonucleotide biosynthetic process	-	GO:0004590//orotidine-5'-phosphate decarboxylase activity	K01591(pyrF)	ko00240//Pyrimidine metabolism
HZ99_26765	-3.6742	3.97817	1.74765e-05	0.000474487	119	8	32.9028	2.95848	F	membrane protein	GO:0008150//biological_process	GO:0016020//membrane	GO:0003674//molecular_function	-	-
HZ99_04520	-8.60695	2.7621	6.35441e-07	2.87537e-05	52	0	9.5366	0	G	L-rhamnonate dehydratase	GO:0008152//metabolic process; GO:0009063//cellular amino acid catabolic process	-	GO:0000287//magnesium ion binding; GO:0003824//catalytic activity; GO:0016829//lyase activity; GO:0046872//metal ion binding; GO:0050032//L-rhamnonate dehydratase activity	K12661(yfaW)	ko00051//Fructose and mannose metabolism
HZ99_01110	-4.9973	1.72998	0.00133434	0.0150425	22.5	0.5	3.72982	0.110858	G	C4-dicarboxylate transporter DctA	GO:0006810//transport; GO:0006835//dicarboxylic acid transport; GO:0006974//cellular response to DNA damage stimulus; GO:0008643//carbohydrate transport; GO:0015741//fumarate transport; GO:0015992//proton transport; GO:0055085//transmembrane transport; GO:0070778//L-aspartate transport; GO:0071422//succinate transmembrane transport; GO:0071423//malate transmembrane transport; GO:0089712//L-aspart…	GO:0005886//plasma membrane; GO:0005887//integral component of plasma membrane; GO:0016020//membrane; GO:0016021//integral component of membrane	GO:0015138//fumarate transmembrane transporter activity; GO:0015141//succinate transmembrane transporter activity; GO:0015183//L-aspartate transmembrane transporter activity; GO:0015293//symporter activity; GO:0015366//malate:proton symporter activity; GO:0017153//sodium:dicarboxylate symporter activity	K11103(dctA)	ko02020//Two-component system
HZ99_05265	-3.58166	2.10163	0.00114105	0.0134235	29	2	6.25239	0.576728	G	sugar ABC transporter substrate-binding protein	GO:0006810//transport; GO:0015757//galactose transport	GO:0030288//outer membrane-bounded periplasmic space; GO:0042597//periplasmic space; GO:0043190//ATP-binding cassette (ABC) transporter complex	GO:0005534//galactose binding	K17205(xltC)	ko02010//ABC transporters
HZ99_03770	-2.30833	3.8051	0.00330161	0.0288621	94.5	16.5	7.46806	1.74403	G	maltooligosyl trehalose synthase	GO:0016052//carbohydrate catabolic process; GO:0030980//alpha-glucan catabolic process;GO:0005992//trehalose biosynthetic process	-	GO:0004556//alpha-amylase activity	K06044(treY, glgY)	ko00500//Starch and sucrose metabolism
HZ99_04450	-7.95303	2.175	1.79859e-05	0.000476407	33	0	7.26616	0	H	cyclic pyranopterin phosphate synthase MoaA	GO:0006777//Mo-molybdopterin cofactor biosynthetic process	-	-	K03639(MOCS1, moaA)	ko04122//Sulfur relay system; ko00790//Folate biosynthesis
HZ99_04265	-7.81611	2.0552	3.57e-05	0.00084237	30	0	16.7602	0	H	cobalamin biosynthesis protein CobE	GO:0009236//cobalamin biosynthetic process	-	-	K02189(cbiG)	ko00860//Porphyrin and chlorophyll metabolism
HZ99_14115	-4.16441	2.59182	8.02885e-05	0.00164516	43.5	2	4.98608	0.306615	H	TonB-dependent receptor BtuB	GO:0015889//cobalamin transport	GO:0019867//outer membrane	GO:0022857//transmembrane transporter activity; GO:0031419//cobalamin binding	K16092(btuB)	-
HZ99_08345	-3.24308	3.90295	8.80793e-05	0.00178237	110	10	17.2854	2.10174	H	coproporphyrinogen III oxidase	GO:0006779//porphyrin-containing compound biosynthetic process; GO:0006782//protoporphyrinogen IX biosynthetic process; GO:0019353//protoporphyrinogen IX biosynthetic process from glutamate; GO:0055114//oxidation-reduction process	GO:0005737//cytoplasm	GO:0003824//catalytic activity; GO:0004109//coproporphyrinogen oxidase activity; GO:0016491//oxidoreductase activity; GO:0046872//metal ion binding; GO:0051536//iron-sulfur cluster binding; GO:0051539//4 iron, 4 sulfur cluster binding; GO:0051989//coproporphyrinogen dehydrogenase activity	K02495(hemN, hemZ)	ko00860//Porphyrin and chlorophyll metabolism
HZ99_08365	-7.52536	1.80513	0.000125561	0.00233759	24.5	0	4.63398	0	I	acyl-CoA dehydrogenase CaiA	GO:0009062//fatty acid catabolic process; GO:0009395//phospholipid catabolic process	-	GO:0003995//acyl-CoA dehydrogenase activity	K00249(ACADM, acd)	ko00071//Fatty acid degradation; ko00410//beta-Alanine metabolism; ko01200//Carbon metabolism; ko00280//Valine, leucine and isoleucine degradation; ko00640//Propanoate metabolism; ko01212//Fatty acid metabolism; ko03320//PPAR signaling pathway
HZ99_02015	-7.00157	1.37198	0.00100641	0.0121891	17	0	8.01413	0	I	lipid carrier protein	GO:0008150//biological_process	GO:0005575//cellular_component	GO:0003674//molecular_function	-	-
HZ99_01915	-4.91166	2.40668	4.69243e-05	0.00105434	38.5	1	11.6208	0.40371	I	phosphatidylcholine synthase	GO:0008654//phospholipid biosynthetic process	GO:0016021//integral component of membrane	GO:0050520//phosphatidylcholine synthase activity	K01004(pcs)	ko00564//Glycerophospholipid metabolism
HZ99_08955	-3.42488	1.97488	0.00222798	0.0220345	26	2	2.63423	0.271022	I	3-hydroxyacyl-CoA dehydrogenase FadJ	GO:0009062//fatty acid catabolic process	GO:0005618//cell wall; GO:0005829//cytosol; GO:0005886//plasma membrane	GO:0003857//3-hydroxyacyl-CoA dehydrogenase activity	K01782(fadJ)	ko01200//Carbon metabolism; ko00071//Fatty acid degradation; ko00380//Tryptophan metabolism; ko00310//Lysine degradation; ko00410//beta-Alanine metabolism; ko00281//Geraniol degradation; ko00720//Carbon fixation pathways in prokaryotes; ko01040//Biosynthesis of unsaturated fatty acids; ko00903//Limonene and pinene degradation; ko00280//Valine, leucine and isoleucine degradation; ko00930//Caprolac…
HZ99_06485	-3.25934	10.6453	4.81938e-06	0.000158601	12354.5	1122	3841.11	466.57	I	succinyl-CoA:3-ketoacid-CoA transferase AtoD	GO:0019752//carboxylic acid metabolic process	-	GO:0008260//3-oxoacid CoA-transferase activity	K01028(E2.8.3.5A, scoA)	ko00280//Valine, leucine and isoleucine degradation; ko00650//Butanoate metabolism
HZ99_06490	-2.92593	8.92415	3.32538e-05	0.000808513	3653.5	418	1203.02	184.092	I	succinyl-CoA:3-ketoacid-CoA transferase	GO:0006725//cellular aromatic compound metabolic process	-	GO:0047569//3-oxoadipate CoA-transferase activity	K01029(E2.8.3.5B, scoB)	ko00280//Valine, leucine and isoleucine degradation;ko00650//Butanoate metabolism
HZ99_20895	-2.76619	3.49691	0.00087276	0.0110211	79	10	19.2689	3.2623	I	alpha/beta hydrolase EstA	GO:0016042//lipid catabolic process	-	GO:0004806//triglyceride lipase activity	K01046(E3.1.1.3)	ko00561//Glycerolipid metabolism
HZ99_06495	-2.02699	7.05043	0.0032408	0.0287699	902.5	192.5	165.935	47.3385	I	acetyl-CoA acetyltransferase	GO:0008152//metabolic process; GO:0071271//1-butanol biosynthetic process	GO:0005737//cytoplasm	GO:0003824//catalytic activity; GO:0003985//acetyl-CoA C-acetyltransferase activity; GO:0003988//acetyl-CoA C-acyltransferase activity; GO:0016740//transferase activity; GO:0016746//transferase activity, transferring acyl groups; GO:0016747//transferase activity, transferring acyl groups other than amino-acyl groups	K00626(E2.3.1.9, atoB)	ko00900//Terpenoid backbone biosynthesis; ko01200//Carbon metabolism; ko00071//Fatty acid degradation; ko00380//Tryptophan metabolism; ko00310//Lysine degradation; ko00072//Synthesis and degradation of ketone bodies; ko00620//Pyruvate metabolism; ko00630//Glyoxylate and dicarboxylate metabolism; ko00720//Carbon fixation pathways in prokaryotes; ko00280//Valine, leucine and isoleucine degradation;…
HZ99_18090	-2.3867	4.83278	0.00124496	0.0142319	199	33	24.2283	5.37375	I	GMC family oxidoreductase BetA	GO:0019521//D-gluconate metabolic process	GO:0005886//plasma membrane	GO:0033717//gluconate 2-dehydrogenase (acceptor) activity	K06151(E1.1.99.3A)	ko00030//Pentose phosphate pathway
HZ99_10190	-4.10804	1.73148	0.00133434	0.0150425	22	1	8.92003	0.542296	J	peptide deformylase	GO:0006412//translation; GO:0008284//positive regulation of cell proliferation; GO:0018206//peptidyl-methionine modification; GO:0031365//N-terminal protein amino acid modification; GO:0043686//co-translational protein modification	GO:0005739//mitochondrion	GO:0005506//iron ion binding; GO:0042586//peptide deformylase activity	K01462(PDF, def)	-
HZ99_17940	-3.31351	3.38098	0.000140031	0.00252056	75.5	6.5	29.405	3.38595	J	tRNA threonylcarbamoyladenosine biosynthesis protein RimN	GO:0006450//regulation of translational fidelity	GO:0005737//cytoplasm	GO:0016779//nucleotidyltransferase activity	K07566(tsaC, rimN, SUA5)	-
HZ99_24140	-1.96039	8.6306	0.00393143	0.0336184	2683	599.5	744.676	222.551	J	type I methionyl aminopeptidase	GO:0006464//cellular protein modification process	-	-	K01265(E3.4.11.18, map)	-
HZ99_24780	-8.03759	2.24957	1.16786e-05	0.00033086	35	0	14.406	0	K	XRE family transcriptional regulator HipB	GO:0008150//biological_process	-	GO:0003677//DNA binding	-	-
HZ99_24260	-7.37097	1.67497	0.00021796	0.00358643	22	0	5.33014	0	K	LysR family transcriptional regulator	GO:0006355//regulation of transcription, DNA-templated; GO:0019217//regulation of fatty acid metabolic process; GO:0080134//regulation of response to stress	-	GO:0003700//sequence-specific DNA binding transcription factor activity	-	ko01501//beta-Lactam resistance; ko02020//Two-component system
HZ99_18565	-6.72387	1.15308	0.00286389	0.0258464	14	0	7.10874	0	K	MarR family transcriptional regulator	GO:0006351//transcription, DNA-templated; GO:0006355//regulation of transcription, DNA-templated; GO:0009405//pathogenesis	-	GO:0003677//DNA binding; GO:0003700//sequence-specific DNA binding transcription factor activity	K06075(slyA)	ko01501//beta-Lactam resistance
HZ99_24995	-4.30619	3.61155	2.79009e-06	9.67032e-05	93.5	4	21.2328	1.21493	K	RNA polymerase sigma-H factor AlgU	GO:1903506//regulation of nucleic acid-templated transcription; GO:0006979//response to oxidative stress	-	GO:0016989//sigma factor antagonist activity	K03598(rseB)	-
HZ99_04835	-2.52283	2.9996	0.00401293	0.0342255	53.5	8	22.6644	4.53288	K	MarR family transcriptional regulator	GO:0006355//regulation of transcription, DNA-templated	-	GO:0003700//sequence-specific DNA binding transcription factor activity	-	ko01501//beta-Lactam resistance
HZ99_24070	-2.36306	8.75706	0.0006111	0.00836539	3082.5	521	3190.01	721.141	K	Cold-shock DNA-binding domain family protein	GO:0006355//regulation of transcription, DNA-templated; GO:0006950//response to stress	-	GO:0003677//DNA binding; GO:0008026//ATP-dependent helicase activity; GO:0003723//RNA binding	K03704(cspA)	-
HZ99_10650	-2.06292	8.37751	0.00253206	0.0244067	2282.5	475	822.625	228.97	K	Cold-shock DNA-binding domain family protein	-	-	GO:0003677//DNA binding	K03704(cspA)	-
HZ99_24950	-7.0834	1.438	0.000726851	0.00943392	18	0	5.89132	0	KT	DNA-binding response regulator TctD	GO:0000160//phosphorelay signal transduction system	GO:0005622//intracellular	GO:0000156//phosphorelay response regulator activity	K07774(tctD)	ko02020//Two-component system
HZ99_03000	-6.618	1.07186	0.00416566	0.0348887	13	0	3.55373	0	KT	helix-turn-helix transcriptional regulator	GO:0006355//regulation of transcription, DNA-templated	-	GO:0003700//sequence-specific DNA binding transcription factor activity	-	ko02020//Two-component system
HZ99_21220	-3.02383	3.90483	0.000245978	0.00400492	108.5	11.5	30.1145	4.26911	KT	DNA-binding response regulator	GO:0000160//phosphorelay signal transduction system	-	GO:0000156//phosphorelay response regulator activity	-	ko01501//beta-Lactam resistance; ko02020//Two-component system
HZ99_22865	-7.61064	1.87784	9.63608e-05	0.00186871	26	0	3.92937	0	L	deoxyribodipyrimidine photolyase Phr	GO:0006281//DNA repair	-	GO:0003904//deoxyribodipyrimidine photo-lyase activity	K01669(E4.1.99.3, phrB)	-
HZ99_19350	-8.93917	3.06823	1.12212e-07	6.09311e-06	65.5	0	7.10317	0	M	choline transporter	GO:0006810//transport; GO:0006974//cellular response to DNA damage stimulus; GO:0015871//choline transport; GO:0019285//glycine betaine biosynthetic process from choline	GO:0005886//plasma membrane; GO:0005887//integral component of plasma membrane; GO:0016020//membrane; GO:0016021//integral component of membrane	GO:0005215//transporter activity; GO:0015220//choline transmembrane transporter activity	K02168(betT, betS)	-
HZ99_11605	-8.46149	2.62959	1.45e-06	5.54e-05	47	0	7.63396	0	M	porin OprB	GO:0008643//carbohydrate transport; GO:0055085//transmembrane transport	GO:0009279//cell outer membrane	GO:0015288//porin activity	K07267(oprB)	-
HZ99_11950	-8.0979	2.30303	9.4751e-06	0.000278107	36.5	0	7.09512	0	M	poly(beta-D-mannuronate) lyase AlgL	GO:0042121//alginic acid biosynthetic process	-	GO:0045135//poly(beta-D-mannuronate) lyase activity	K01729(algL)	ko00051//Fructose and mannose metabolism
HZ99_04930	-6.50375	0.985686	0.00614931	0.0473627	12	0	1.08391	0	M	mechanosensitive ion channel protein MscS	GO:0006811//ion transport	GO:0016020//membrane	GO:0005216//ion channel activity	-	-
HZ99_22965	-3.22292	3.58212	0.000178982	0.00305301	87	8	16.0367	1.97232	M	glycoside hydrolase RfaB	GO:0000271//polysaccharide biosynthetic process	-	GO:0016757//transferase activity, transferring glycosyl groups	-	-
HZ99_17495	-3.01538	4.43724	9.28426e-05	0.0018444	159	17	33.7118	4.82088	M	glycosyl transferase WcaA	GO:0000271//polysaccharide biosynthetic process	-	GO:0016757//transferase activity, transferring glycosyl groups	-	-
HZ99_12515	-2.53266	3.37099	0.00181213	0.0186833	70.5	10.5	41.1865	8.20442	M	rare lipoprotein A RlpA		GO:0016020//membrane	GO:0003674//molecular_function	K03642(rlpA)	-
HZ99_06200	-2.35844	3.71475	0.00263005	0.0252021	89	15	20.9328	4.71868	M	D-alanyl-D-alanine endopeptidase PBP7	GO:0000270//peptidoglycan metabolic process; GO:0006508//proteolysis; GO:0008360//regulation of cell shape; GO:0009252//peptidoglycan biosynthetic process; GO:0042493//response to drug; GO:0043093//FtsZ-dependent cytokinesis; GO:0071555//cell wall organization	GO:0005887//integral component of plasma membrane; GO:0042597//periplasmic space	GO:0004175//endopeptidase activity; GO:0009002//serine-type D-Ala-D-Ala carboxypeptidase activity; GO:0016787//hydrolase activity	K07262(pbpG)	ko00550//Peptidoglycan biosynthesis
HZ99_12810	-7.46558	1.7545	0.000164799	0.00285593	23.5	0	12.4261	0	N	prepilin-type N-terminal cleavage/methylation domain-containing protein PilA	GO:0030030//cell projection organization; GO:0007155//cell adhesion; GO:0009297//pilus assembly	GO:0009289//pilus	GO:0005198//structural molecule activity	K02650(pilA)	ko02020//Two-component system
HZ99_26420	-7.49578	1.78004	0.000125561	0.00233759	24	0	2.68716	0	NT	chemotaxis protein Tar	GO:0006935//chemotaxis	-	GO:0004871//signal transducer activity; GO:0004872//receptor activity	K03406(mcp)	ko02020//Two-component system; ko02030//Bacterial chemotaxis
HZ99_06625	-5.79233	3.19679	5.12166e-07	2.41831e-05	71	1	7.18344	0.135322	NT	chemotaxis protein	GO:0006935//chemotaxis	-	GO:0004871//signal transducer activity; GO:0004872//receptor activity	K03406(mcp)	ko02020//Two-component system; ko02030//Bacterial chemotaxis
HZ99_10725	-2.25927	5.32871	0.00156253	0.0167457	278.5	50.5	32.0237	7.7666	NT	chemotaxis protein	GO:0007165//signal transduction; GO:0050930//induction of positive chemotaxis	-	GO:0004871//signal transducer activity	K03406(mcp)	ko02020//Two-component system; ko02030//Bacterial chemotaxis
HZ99_16660	-7.0834	1.438	0.000726851	0.00943392	18	0	7.49394	0	O	disulfide bond formation protein B	GO:0006457//protein folding	GO:0016021//integral component of membrane	GO:0015036//disulfide oxidoreductase activity	K03611(dsbB)	-
HZ99_23210	-5.59003	2.23258	0.000103439	0.00198238	34	0.5	14.574	0.286658	O	disulfide bond formation protein B	GO:0009408//response to heat; GO:0022900//electron transport chain; GO:0055114//oxidation-reduction process	GO:0005886//plasma membrane; GO:0016020//membrane; GO:0016021//integral component of membrane	GO:0005515//protein binding; GO:0009055//electron carrier activity; GO:0015035//protein disulfide oxidoreductase activity; GO:0016491//oxidoreductase activity	K03611(dsbB)	-
HZ99_26080	-2.20113	5.37635	0.00202823	0.0202698	286	54	117.495	29.6715	O	thiol:disulfide interchange protein	GO:0034599//cellular response to oxidative stress; GO:0055114//oxidation-reduction process	GO:0005737//cytoplasm	GO:0047134//protein-disulfide reductase activity	K02199(ccmG, dsbE)	ko01503//Cationic antimicrobial peptide (CAMP) resistance
HZ99_23205	-9.09527	3.21357	4.61803e-08	2.83878e-06	73	0	13.4219	0	P	nitric oxide dioxygenase	GO:0006807//nitrogen compound metabolic process	-	GO:0008941//nitric oxide dioxygenase activity; GO:0016651//oxidoreductase activity, acting on NAD(P)H	K05916(hmp, YHB1)	ko05132//Salmonella infection
HZ99_07765	-7.0834	1.438	0.000726851	0.00943392	18	0	4.36102	0	P	bestrophin	GO:0008150//biological_process	GO:0005575//cellular_component	GO:0003674//molecular_function	K08994(yneE)	-
HZ99_02620	-6.44304	0.940544	0.00614931	0.0473627	11.5	0	2.79556	0	P	bestrophin	GO:1902476//chloride transmembrane transport; GO:0051924//regulation of calcium ion transport	GO:0005887//integral component of plasma membrane; GO:0005886//plasma membrane	GO:0005254//chloride channel activity	K08994(yneE)	-
HZ99_11355	-5.86222	10.7021	3.89847e-13	7.05623e-11	13953.5	208.5	6438.29	128.673	P	bacterioferritin	GO:0006880//intracellular sequestering of iron ion	GO:0005623//cell	GO:0008199//ferric iron binding	K03594(bfr)	ko00860//Porphyrin and chlorophyll metabolism
HZ99_22900	-4.37768	2.42405	0.000191901	0.00322274	38.5	1.5	11.6208	0.605564	P	nickel ABC transporter substrate-binding protein	GO:0006810//transport	GO:0030288//outer membrane-bounded periplasmic space	GO:0042626//ATPase activity, coupled to transmembrane movement of substances	-	ko02010//ABC transporters
HZ99_10055	-4.28289	3.59045	3.05776e-06	0.000103773	92	4	12.3648	0.719037	P	anion permease PitA	GO:0006810//transport; GO:0006817//phosphate ion transport; GO:0015992//proton transport; GO:0035435//phosphate ion transmembrane transport; GO:0071577//zinc ion transmembrane transport; GO:1901684//arsenate ion transmembrane transport	GO:0005886//plasma membrane; GO:0016020//membrane; GO:0016021//integral component of membrane	GO:0005315//inorganic phosphate transmembrane transporter activity; GO:0005385//zinc ion transmembrane transporter activity; GO:0015295//solute:proton symporter activity; GO:1901683//arsenate ion transmembrane transporter activity	K03306(TC.PIT)	-
HZ99_10325	-3.9075	10.921	1.01513e-07	5.60559e-06	15488	897.5	5638.06	436.98	P	superoxide dismutase SodB	GO:0006801//superoxide metabolic process; GO:0055114//oxidation-reduction process; GO:0006979//response to oxidative stress;	GO:0005829//cytosol	GO:0004784//superoxide dismutase activity	K04564(SOD2)	ko04068//FoxO signaling pathway; ko04146//Peroxisome
HZ99_04480	-3.7917	5.04485	1.56083e-06	5.91301e-05	256.5	16	39.9883	3.33625	P	nitrate/nitrite transporter NarK	GO:0015707//nitrite transport	GO:0016020//membrane; GO:0005886//plasma membrane	GO:0015514//nitrite efflux transmembrane transporter activity	K02575(NRT, narK, nrtP, nasA)	ko00910//Nitrogen metabolism
HZ99_20890	-3.41416	5.49034	6.37671e-06	0.000195993	344.5	28	140.995	15.3273	P	bacterioferritin	GO:0006880//intracellular sequestering of iron ion; GO:0010039//response to iron ion	GO:0005623//cell	GO:0008199//ferric iron binding	K03594(bfr)	ko00860//Porphyrin and chlorophyll metabolism
HZ99_14300	-2.95782	7.05278	3.59578e-05	0.000842808	997	111.5	465.962	69.6985	P	bacterioferritin	GO:0006880//intracellular sequestering of iron ion	-	GO:0008199//ferric iron binding	K03594(bfr)	ko00860//Porphyrin and chlorophyll metabolism
HZ99_21280	-2.02792	4.56496	0.00551878	0.0448384	157.5	33.5	20.3378	5.78578	PU	potassium ABC transporter ATPase	GO:0006810//transport	GO:0009898//cytoplasmic side of plasma membrane	GO:0005524//ATP binding; GO:0042626//ATPase activity, coupled to transmembrane movement of substances	-	ko02010//ABC transporters
HZ99_05170	-6.91481	1.30271	0.00140897	0.0153014	16	0	3.28037	0	Q	peptide ABC transporter permease YejB	GO:0015833//peptide transport	GO:0005887//integral component of plasma membrane; GO:0043190//ATP-binding cassette (ABC) transporter complex	GO:0015440//peptide-transporting ATPase activity	K13894(yejB)	ko02010//ABC transporters
HZ99_23085	-6.91481	1.30271	0.00140897	0.0153014	16	0	2.60464	0	Q	major facilitator transporter	GO:0006810//transport	-	GO:0005215//transporter activity	K08195(pcaK)	-
HZ99_05195	-3.0152	3.95578	0.00018685	0.00315419	112.5	12	31.5878	4.50653	Q	3-hydroxybutyrate dehydrogenase	GO:0042618//poly-hydroxybutyrate metabolic process	-	GO:0003858//3-hydroxybutyrate dehydrogenase activity	K00019(E1.1.1.30, bdh)	ko00650//Butanoate metabolism; ko00072//Synthesis and degradation of ketone bodies
HZ99_06945	-6.67191	1.11305	0.00286389	0.0258464	13.5	0	6.93588	0	QK	homoprotocatechuate degradation operon regulator, HpaR	GO:0006355//regulation of transcription, DNA-templated	-	GO:0003700//sequence-specific DNA binding transcription factor activity	K18131	ko01501//beta-Lactam resistance
HZ99_23030	-8.03759	2.24957	1.16786e-05	0.00033086	35	0	9.71437	0	R	class II aldolase	GO:0015976//carbon utilization;	-	GO:0003824//catalytic activity; GO:0016744//transferase activity, transferring aldehyde or ketonic groups	-	-
HZ99_05340	-7.55435	1.82979	9.63608e-05	0.00186871	25	0	5.60692	0	R	oxidoreductase	GO:0008152//metabolic process	-	GO:0016491//oxidoreductase activity	-	-
HZ99_06420	-7.23434	1.56145	0.000390825	0.00573562	20	0	3.60405	0	R	MFS transporter	GO:0035442//dipeptide transmembrane transport; GO:0055085//transmembrane transport	GO:0005886//plasma membrane; GO:0016020//membrane; GO:0016021//integral component of membrane	GO:0071916//dipeptide transmembrane transporter activity	-	-
HZ99_08085	-7.16085	1.50108	0.000530405	0.00741656	19	0	3.17872	0	R	MFS transporter	GO:0006810//transport; GO:0006865//amino acid transport; GO:0015824//proline transport; GO:0031460//glycine betaine transport; GO:0042538//hyperosmotic salinity response; GO:0055085//transmembrane transport	GO:0005886//plasma membrane; GO:0005887//integral component of plasma membrane; GO:0016020//membrane; GO:0016021//integral component of membrane	GO:0005215//transporter activity; GO:0005297//hydrogen:proline symporter activity; GO:0015293//symporter activity; GO:0015653//glycine betaine:proton symporter activity; GO:0022857//transmembrane transporter activity	-
HZ99_15685	-4.64588	2.17761	0.000157376	0.00280182	32	1	7.83151	0.327332	R	membrane protein	GO:0006810//transport	GO:0005886//plasma membrane; GO:0016020//membrane; GO:0016021//integral component of membrane	GO:0005215//transporter activity	-	-
HZ99_04650	-3.96954	2.93494	4.85126e-05	0.0010752	56	3	25.197	1.80541	R	dehydratase	GO:0055114//oxidation-reduction process	-	GO:0003954//NADH dehydrogenase activity	-	-
HZ99_16920	-3.92012	2.03831	0.00141951	0.0153137	28	1.5	16.7633	1.20112	R	transcriptional regulator	GO:0008150//biological_process	GO:0005575//cellular_component	GO:0003674//molecular_function	K06995(K06995)	-
HZ99_21145	-3.62256	2.63626	0.000247831	0.00400492	44	3	17.8068	1.62386	R	NUDIX hydrolase	GO:0008152//metabolic process	GO:0005829//cytosol	GO:0005515//protein binding; GO:0016787//hydrolase activity; GO:0016817//hydrolase activity, acting on acid anhydrides; GO:0046872//metal ion binding	-	-
HZ99_27570	-2.52558	4.06289	0.00112634	0.0133441	116.5	17.5	75.352	15.1391	R	hypothetical protein	GO:0006355//regulation of transcription, DNA-templated	GO:0005575//cellular_component	GO:0003700//transcription factor activity, sequence-specific DNA binding	-	-
HZ99_13045	-2.51732	4.20583	0.000976394	0.0121052	129	19.5	15.1213	3.05722	R	membrane protein	GO:0008150//biological_process	GO:0016020//membrane	GO:0003674//molecular_function	-	-
HZ99_14600	-2.402	3.446	0.00299649	0.0268941	73.5	12	16.5871	3.62207	R	membrane protein	GO:0008150//biological_process	GO:0016020//membrane	GO:0003674//molecular_function	-	-
HZ99_21025	-8.1558	2.35455	6.31674e-06	0.000195993	38	0	19.6627	0	S	hypothetical protein	GO:0008150//biological_process	GO:0005575//cellular_component	GO:0003674//molecular_function	-	-
HZ99_21320	-7.61064	1.87784	9.63608e-05	0.00186871	26	0	14.8305	0	S	hypothetical protein	GO:0008150//biological_process	GO:0005575//cellular_component	GO:0003674//molecular_function	-	-
HZ99_00500	-7.55435	1.82979	9.63608e-05	0.00186871	25	0	13.931	0	S	hypothetical protein	GO:0008150//biological_process	GO:0005575//cellular_component	GO:0003674//molecular_function	-	-
HZ99_21285	-6.67191	1.11305	0.00286389	0.0258464	13.5	0	1.74636	0	S	hypothetical protein	GO:0008150//biological_process	-	GO:0003674//molecular_function	-	-
HZ99_26385	-6.56201	1.02943	0.00416566	0.0348887	12.5	0	2.55796	0	S	AI-2E family transporter	GO:0008150//biological_process	-	GO:0003674//molecular_function	-	-
HZ99_02380	-6.50375	0.985686	0.00614931	0.0473627	12	0	2.94677	0	S	chemotaxis protein	GO:0006810//transport	GO:0005886//plasma membrane; GO:0005887//integral component of plasma membrane; GO:0016020//membrane	GO:0005215//transporter activity	K05786(rarD)	ko02020//Two-component system; ko02030//Bacterial chemotaxis
HZ99_24015	-4.81514	2.3229	6.91332e-05	0.00144382	36	1	9.0973	0.337989	S	hypothetical protein	GO:0008150//biological_process	GO:0005575//cellular_component	GO:0003674//molecular_function	-	-
HZ99_15825	-3.97141	1.62244	0.00229484	0.022385	20	1	23.7513	1.58837	S	hypothetical protein	-	-	-	-	-
HZ99_03775	-3.94361	2.91232	4.85126e-05	0.0010752	55	3	51.7439	3.77495	S	hypothetical protein	GO:0008150//biological_process	GO:0005575//cellular_component	GO:0003674//molecular_function	-	-
HZ99_08985	-3.32375	2.58087	0.000851461	0.010794	41.5	3.5	6.39643	0.721524	S	hypothetical protein	GO:0008150//biological_process	GO:0005575//cellular_component	GO:0003674//molecular_function	-	-
HZ99_04150	-3.03642	3.24398	0.000575736	0.00797301	67	7	8.33948	1.16535	S	hypothetical protein	GO:0006629//lipid metabolic process; GO:0008152//metabolic process; GO:0009103//lipopolysaccharide biosynthetic process; GO:0009244//lipopolysaccharide core region biosynthetic process	GO:0005886//plasma membrane; GO:0016020//membrane; GO:0016021//integral component of membrane	GO:0003824//catalytic activity; GO:0008484//sulfuric ester hydrolase activity; GO:0016740//transferase activity; GO:0016776//phosphotransferase activity, phosphate group as acceptor	K19353(EptC)	ko00540//Lipopolysaccharide biosynthesis
HZ99_04115	-2.92375	7.97216	3.68275e-05	0.000857028	1885.5	216	1534.7	235.149	S	hypothetical protein	GO:0008150//biological_process	GO:0005575//cellular_component	GO:0003674//molecular_function	-	-
HZ99_19405	-2.9005	2.55404	0.00248498	0.0240239	39.5	4.5	17.9213	2.73073	S	ribosomal protein S6 modification protein	GO:0006412//translation	GO:0015935//small ribosomal subunit	GO:0003735//structural constituent of ribosome	-	-
HZ99_27395	-2.69428	2.24156	0.00477114	0.0393529	30.5	4	17.9631	3.1509	S	hypothetical protein	GO:0008150//biological_process	GO:0005575//cellular_component	GO:0003674//molecular_function	-	-
HZ99_15260	-2.59326	3.48322	0.00157806	0.0168017	77	11	18.9084	3.61286	S	Uncharacterized membrane protein RarD	GO:0006810//transport	GO:0016020//membrane; GO:0005886//plasma membrane	GO:0005215//transporter activity	K05786(rarD)	-
HZ99_13215	-2.4952	2.80181	0.00591026	0.0469649	46	7	24.1471	4.91473	S	hypothetical protein	-	-	-	-	-
HZ99_17590	-2.3872	4.6275	0.0013456	0.0151171	172	28.5	180.579	40.0199	S	hypothetical protein	-	-	-	-	-
HZ99_23100	-2.32983	5.17538	0.0013084	0.0148529	252	43.5	209.83	48.4452	S	hypothetical protein	GO:0008150//biological_process	GO:0005575//cellular_component	GO:0003674//molecular_function	K09918(K09918)	-
HZ99_05310	-2.14257	8.77236	0.00173025	0.0181843	3034	597.5	2747.34	723.649	S	hypothetical protein	-	-	-	K09794(K09794)	-
HZ99_09260	-1.99593	5.90597	0.00439175	0.036408	404	88	200.913	58.5333	S	hypothetical protein	GO:0008150//biological_process	GO:0005575//cellular_component	GO:0003674//molecular_function	-	-
HZ99_24315	-1.89137	6.81044	0.00575802	0.0463201	749	175.5	822.101	257.64	S	hypothetical protein	GO:0008150//biological_process	GO:0005575//cellular_component	GO:0003674//molecular_function	-	-
HZ99_11515	-8.22954	2.42045	4.27844e-06	0.000142236	40	0	6.46799	0	T	two-component system response regulator RpfG	GO:0000160//phosphorelay signal transduction system	-	GO:0000156//phosphorelay response regulator activity	K03413	ko02020//Two-component system; ko02030//Bacterial chemotaxis
HZ99_00900	-7.30428	1.61935	0.000290613	0.00453023	21	0	2.84173	0	T	hybrid sensor histidine kinase/response regulator BaeS	GO:0000160//phosphorelay signal transduction system	-	GO:0000155//phosphorelay sensor kinase activity; GO:0000156//phosphorelay response regulator activity	-	-
HZ99_02845	-6.72387	1.15308	0.00286389	0.0258464	14	0	2.19203	0	T	two-component sensor histidine kinase	GO:0000160//phosphorelay signal transduction system	-	GO:0000155//phosphorelay sensor kinase activity	K02484(K02484)	ko02020//Two-component system
HZ99_26670	-6.50375	0.985686	0.00614931	0.0473627	12	0	1.48344	0	T	diguanylate phosphodiesterase	GO:0008150//biological_process	GO:0005575//cellular_component	GO:0003674//molecular_function	-	-
HZ99_22295	-5.59717	3.01819	1.42078e-06	5.54209e-05	62	1	15.4875	0.334104	T	histidine kinase	GO:0023014//signal transduction by protein phosphorylation	GO:0005622//intracellular	GO:0000155//phosphorelay sensor kinase activity	-	-
HZ99_15325	-4.55294	1.37362	0.00547934	0.0446292	16.5	0.5	2.49191	0.100998	T	two-component system sensor histidine kinase CreC	GO:0000160//phosphorelay signal transduction system; GO:0023014//signal transduction by phosphorylation	GO:0005622//intracellular; GO:0016021//integral component of membrane	GO:0000155//phosphorelay sensor kinase activity	K07641(creC)	ko02020//Two-component system
HZ99_23310	-4.4032	4.45903	4.39168e-07	2.13554e-05	173	7	16.7844	0.908347	T	histidine kinase	GO:0000160//phosphorelay signal transduction system; GO:0009639//response to red or far red light; GO:0023014//signal transduction by phosphorylation	GO:0005622//intracellular	GO:0000155//phosphorelay sensor kinase activity	K00936(E2.7.3.-)	-
HZ99_26355	-3.46128	2.27395	0.00141891	0.0153137	33	2.5	16.0801	1.62932	T	phosphohistidine phosphatase SixA	GO:0000160//phosphorelay signal transduction system	-	GO:0008969//phosphohistidine phosphatase activity	K08296(sixA)	-
HZ99_12610	-2.04226	7.64864	0.00288963	0.0260067	1371.5	289.5	538.988	152.169	T	chemotaxis protein CheY	GO:0000160//phosphorelay signal transduction system	-	GO:0000156//phosphorelay response regulator activity	K15012(regA, regR, actR)	ko02020//Two-component system
HZ99_27275	-4.42823	1.99404	0.000385253	0.00573562	27.5	1	7.40572	0.360187	U	preprotein translocase subunit TatD	GO:0006308//DNA catabolic process	-	GO:0004536//deoxyribonuclease activity	K03424(tatD)	-
HZ99_18980	-2.71334	5.8304	0.00016805	0.00289686	415.5	55	29.7229	5.26231	V	multidrug efflux pump subunit AcrB	GO:0006810//transport	-	GO:0005215//transporter activity	-	-
HZ99_25260	-2.08163	9.5644	0.00223186	0.0220345	5215.5	1071.5	3022.55	830.544	V	restriction endonuclease	GO:0006304//DNA modification		GO:0004519//endonuclease activity; GO:0004386//helicase activity	-	-
